# Supplementary material for: The iron-sulfur cluster assembly factor FDX2 is required for tumor initiation but not for growth of established tumors in transplantation models
Source: J Biol Chem. 2026 May 27;302(7):113200. doi: 10.1016/j.jbc.2026.113200 (PMC13284478; doi:10.1016/j.jbc.2026.113200)
Supplement: Supplementary Table [file mmc1.xlsx]

## Sheet: Results
Supplementary Table. Proteomic profiling of FDX2-iKO ES2 cells.
Number	# of Grouped proteins	Accession number	Master accession number	Master protein name	Master Gene Symbol	Species	MW(kDa)	Peptides	Unique peptides	20% O2, + Doxy (1)	20% O2, + Doxy (2)	20% O2, + Doxy (3)	20% O2, + Doxy (4)	20% O2, wo Doxy (1)	20% O2, wo Doxy (2)	20% O2, wo Doxy (3)	20% O2, wo Doxy (4)	3% O2, + Doxy (1)	3% O2, + Doxy (2)	3% O2, + Doxy (3)	3% O2, + Doxy (4)	3% O2, wo Doxy (1)	3% O2, wo Doxy (2)	3% O2, wo Doxy (3)	3% O2, wo Doxy (4)
1	1	Q15149	Q15149	Plectin	PLEC	Homo sapiens	531.798	202	197	3218790000	3106900000	3202420000	3109130000	3295720000	3269170000	3061430000	3164070000	3111690000	2965950000	3032210000	2974850000	3161530000	3171830000	3176440000	3112420000
2	1	Q03001	Q03001	Dystonin	DST	Homo sapiens	860.678	164	164	1342230000	1343960000	1388100000	1398830000	1317690000	1339440000	1252690000	1315190000	1339900000	1415430000	1370360000	1436100000	1481970000	1451050000	1562530000	1531510000
3	1	Q9UPN3	Q9UPN3	Microtubule-actin cross-linking factor 1, isoforms 1/2/3/4/5	MACF1	Homo sapiens	838.323	168	164	388700000	381949000	388708000	382945000	394785000	390466000	376214000	383477000	389118000	381613000	377102000	386967000	404751000	403258000	409995000	415446000
4	1	P78527	P78527	DNA-dependent protein kinase catalytic subunit	PRKDC	Homo sapiens	469.099	142	142	464238000	441433000	452534000	443365000	541948000	560892000	539955000	540301000	459620000	451526000	454873000	441471000	496784000	504335000	508933000	495296000
5	1	Q14204	Q14204	Cytoplasmic dynein 1 heavy chain 1	DYNC1H1	Homo sapiens	532.418	141	141	235980000	241152000	261287000	260809000	208813000	208293000	197083000	213381000	236801000	266134000	253920000	265880000	228897000	233097000	249918000	257112000
6	1	Q9NU22	Q9NU22	Midasin	MDN1	Homo sapiens	632.83	125	125	109245000	105071000	106599000	104522000	110120000	111647000	107959000	106246000	99259600	98179200	98134800	98017900	100892000	101650000	103732000	99861400
7	1	Q09666	Q09666	Neuroblast differentiation-associated protein AHNAK	AHNAK	Homo sapiens	629.112	123	123	1386250000	1387040000	1391020000	1383760000	1538880000	1501430000	1434620000	1469930000	1582630000	1522070000	1504810000	1494770000	1726370000	1719010000	1785290000	1790950000
8	1	P46013	P46013	Proliferation marker protein Ki-67	MKI67	Homo sapiens	358.699	111	111	477723000	463771000	460674000	451066000	316375000	321435000	300007000	296487000	480949000	450009000	458936000	453759000	382247000	371429000	373846000	367431000
9	1	Q14789	Q14789	Golgin subfamily B member 1	GOLGB1	Homo sapiens	376.027	99	99	317108000	302296000	308615000	303471000	316469000	323563000	306721000	306673000	326603000	311655000	315410000	310250000	331763000	329064000	330337000	323970000
10	1	Q13813	Q13813	Spectrin alpha chain, non-erythrocytic 1	SPTAN1	Homo sapiens	284.544	94	94	156671000	152641000	153272000	152944000	180558000	178396000	171995000	173837000	165648000	162985000	161479000	163813000	174007000	169270000	172579000	171156000
11	1	Q5T4S7	Q5T4S7	E3 ubiquitin-protein ligase UBR4	UBR4	Homo sapiens	573.853	93	93	95191300	102302000	109053000	103679000	92068000	94464100	87101200	95374300	98993500	117115000	110995000	118414000	101153000	99252000	106002000	116414000
12	1	Q9NZJ4	Q9NZJ4	Sacsin	SACS	Homo sapiens	521.137	91	91	156859000	166032000	174577000	178018000	130337000	138131000	125187000	136850000	156749000	179181000	167989000	181923000	145661000	145735000	152045000	155634000
13	1	Q14315	Q14315	Filamin-C	FLNC	Homo sapiens	291.025	97	88	1232200000	1272640000	1373070000	1342210000	1216270000	1287920000	1186070000	1291250000	1279300000	1542230000	1439620000	1552040000	1412570000	1348780000	1397560000	1526180000
14	1	Q8NCM8	Q8NCM8	Cytoplasmic dynein 2 heavy chain 1	DYNC2H1	Homo sapiens	492.631	88	88	234335000	233050000	261701000	252840000	185441000	185617000	179999000	190497000	228649000	256778000	239841000	257323000	239639000	237731000	259436000	262777000
15	1	Q9Y4A5	Q9Y4A5	Transformation/transcription domain-associated protein	TRRAP	Homo sapiens	437.61	87	87	485786000	465662000	479349000	472656000	545081000	553552000	530808000	516987000	507197000	479977000	489641000	480118000	510715000	523804000	514194000	506063000
16	1	Q8WXH0	Q8WXH0	Nesprin-2	SYNE2	Homo sapiens	796.458	88	86	56488300	52824000	53697400	52907500	59109500	60899200	58951700	57965900	57071900	58595800	60267400	56616600	59862500	63783000	60834100	62634000
17	1	Q92616	Q92616	Stalled ribosome sensor GCN1	GCN1	Homo sapiens	292.713	84	84	183918000	187088000	202407000	201834000	167865000	171309000	157172000	175343000	182418000	207411000	190896000	206443000	174259000	179205000	193159000	204999000
18	1	Q7Z6Z7	Q7Z6Z7	E3 ubiquitin-protein ligase HUWE1	HUWE1	Homo sapiens	481.899	83	83	188849000	193818000	213098000	206655000	169000000	173109000	160574000	179980000	202781000	230885000	215957000	224943000	205086000	201792000	217450000	227674000
19	1	P46939	P46939	Utrophin	UTRN	Homo sapiens	394.474	83	82	138437000	132393000	134594000	129222000	155209000	155891000	152183000	149622000	133115000	128670000	128656000	127837000	148592000	144225000	148833000	147857000
20	1	P21333	P21333	Filamin-A	FLNA	Homo sapiens	280.742	82	81	698089000	717224000	765480000	752488000	773346000	795074000	758572000	824751000	704950000	780828000	745378000	763712000	771514000	758039000	805151000	832914000
21	1	Q63HN8	Q63HN8	E3 ubiquitin-protein ligase RNF213	RNF213	Homo sapiens	591.42	81	81	59518600	58742400	64506100	62259500	71744000	72488600	68936500	71832000	62118400	67599700	64797300	66896100	73113500	72366200	75958000	80070500
22	1	O75643	O75643	U5 small nuclear ribonucleoprotein 200 kDa helicase	SNRNP200	Homo sapiens	244.511	78	78	266022000	259789000	256094000	251618000	271804000	283336000	265118000	267442000	253621000	246898000	253674000	254668000	255416000	256610000	256804000	252384000
23	1	P49454	P49454	Centromere protein F	CENPF	Homo sapiens	357.532	78	78	141038000	134042000	141268000	130602000	121349000	129852000	123749000	118007000	135455000	127858000	128172000	123612000	144659000	144237000	142863000	145886000
24	1	Q9NZM1	Q9NZM1	Myoferlin	MYOF	Homo sapiens	234.713	78	77	441160000	436733000	445886000	433160000	624607000	617555000	603127000	592034000	459502000	442627000	442964000	447841000	571635000	566404000	574302000	565149000
25	1	O75369	O75369	Filamin-B	FLNB	Homo sapiens	278.167	76	76	366561000	369100000	388984000	393091000	350294000	361088000	334958000	368813000	397081000	421250000	400125000	424430000	385844000	385359000	418339000	424818000
26	1	P49327	P49327	Fatty acid synthase	FASN	Homo sapiens	273.431	75	75	537786000	540864000	612506000	601113000	391127000	385492000	352126000	398367000	555579000	640139000	582756000	626879000	476235000	486368000	545702000	562373000
27	1	Q01082	Q01082	Spectrin beta chain, non-erythrocytic 1	SPTBN1	Homo sapiens	274.614	79	73	150371000	149637000	152572000	143883000	163452000	161110000	161148000	154079000	166869000	158743000	158750000	158851000	166781000	163368000	168459000	163500000
28	1	O75691	O75691	Small subunit processome component 20 homolog	UTP20	Homo sapiens	318.389	72	72	359449000	344640000	344223000	331999000	301925000	306625000	301681000	297455000	311631000	304863000	306995000	304970000	290045000	293813000	301314000	281197000
29	1	Q99996	Q99996	A-kinase anchor protein 9	AKAP9	Homo sapiens	452.996	71	71	49818600	50543100	54468300	54690000	44378000	45991600	44190500	47563100	55118500	58790200	56562600	58111900	52459500	51629400	53078700	58552100
30	1	O95613	O95613	Pericentrin	PCNT	Homo sapiens	378.042	68	68	184575000	182646000	186919000	179530000	208294000	212034000	208188000	208033000	187579000	191461000	192457000	186959000	205677000	202843000	212566000	208692000
31	1	Q14980	Q14980	Nuclear mitotic apparatus protein 1	NUMA1	Homo sapiens	238.263	67	67	181824000	178676000	175207000	175645000	180169000	184693000	173429000	174240000	183790000	177577000	178863000	179349000	184846000	188787000	173732000	180464000
32	1	Q96T58	Q96T58	Msx2-interacting protein	SPEN	Homo sapiens	402.254	67	67	61489800	61647700	63226600	59817800	61609700	64662100	61817100	60709100	71948600	66595600	68861800	65731100	63837700	66672600	64034100	64700300
33	1	Q13439	Q13439	Golgin subfamily A member 4	GOLGA4	Homo sapiens	261.144	66	66	247380000	251604000	255787000	244592000	253299000	251500000	244753000	245038000	271436000	267327000	263384000	263114000	272429000	269408000	271255000	265077000
34	1	P12270	P12270	Nucleoprotein TPR	TPR	Homo sapiens	267.298	63	63	176676000	164297000	170373000	171031000	198893000	196624000	192183000	186187000	163639000	157824000	166212000	157323000	172211000	175871000	174695000	176223000
35	1	Q6P2Q9	Q6P2Q9	Pre-mRNA-processing-splicing factor 8	PRPF8	Homo sapiens	273.605	62	62	431492000	412928000	435758000	406915000	440769000	436445000	413820000	424397000	422017000	408854000	413373000	410897000	400026000	418617000	412753000	411000000
36	1	Q14008	Q14008	Cytoskeleton-associated protein 5	CKAP5	Homo sapiens	225.499	60	60	212641000	209557000	227019000	220375000	198133000	200329000	192569000	199093000	208522000	230213000	225402000	227453000	203889000	214631000	219124000	222671000
37	1	A5YKK6	A5YKK6	CCR4-NOT transcription complex subunit 1	CNOT1	Homo sapiens	266.945	59	59	437499000	437341000	452647000	440980000	399595000	404347000	390505000	404670000	454868000	472676000	459781000	486182000	448712000	425800000	462877000	475083000
38	1	A6NHR9	A6NHR9	Structural maintenance of chromosomes flexible hinge domain-containing protein 1	SMCHD1	Homo sapiens	226.377	59	59	153672000	154259000	154548000	151026000	163218000	170903000	160181000	164930000	158255000	153928000	156559000	152747000	163072000	164126000	163360000	166242000
39	1	O75962	O75962	Triple functional domain protein	TRIO	Homo sapiens	346.905	66	59	67959700	67755200	72134200	73252000	72679200	74161100	69838600	73932400	67443200	73419900	71424300	74786300	71949700	70764800	75740500	77763100
40	1	Q15643	Q15643	Thyroid receptor-interacting protein 11	TRIP11	Homo sapiens	227.591	59	59	125641000	122641000	124853000	119922000	134795000	134570000	129678000	130763000	123800000	117875000	122451000	117131000	125991000	125667000	123633000	128518000
41	1	P35579	P35579	Myosin-9	MYH9	Homo sapiens	226.536	73	58	1081030000	1128800000	1217720000	1210080000	1034810000	1095890000	1009130000	1096810000	1092140000	1280650000	1187130000	1261410000	1154400000	1121840000	1231020000	1261620000
42	1	Q8N3C0	Q8N3C0	Activating signal cointegrator 1 complex subunit 3	ASCC3	Homo sapiens	251.464	58	58	134295000	134642000	145496000	143769000	123134000	131295000	115516000	125308000	131187000	150120000	143750000	147965000	139277000	132593000	141050000	147479000
43	1	Q9H583	Q9H583	HEAT repeat-containing protein 1	HEATR1	Homo sapiens	242.375	58	58	167592000	150108000	154991000	156256000	156370000	152811000	149903000	137619000	142033000	144806000	149332000	145129000	143539000	145292000	136798000	144695000
44	1	Q9Y490	Q9Y490	Talin-1	TLN1	Homo sapiens	269.773	67	58	205497000	211981000	233012000	230009000	195775000	205422000	190592000	210246000	210629000	250337000	224852000	239392000	223422000	222561000	238793000	249955000
45	1	O94915	O94915	Protein furry homolog-like	FRYL	Homo sapiens	339.603	57	56	140228000	140171000	154247000	148257000	112045000	116815000	108304000	119186000	157481000	169400000	162323000	173377000	145328000	142739000	152666000	158940000
46	1	P42345	P42345	Serine/threonine-protein kinase mTOR	MTOR	Homo sapiens	288.896	56	56	65179200	63213900	69632600	66555100	68493600	66543600	64130300	63652700	64141100	66221600	65618000	67784200	67620600	65688200	69447700	71841300
47	1	Q99715	Q99715	Collagen alpha-1(XII) chain	COL12A1	Homo sapiens	333.151	55	55	229047000	221112000	220387000	211384000	212133000	203728000	201391000	196238000	123259000	115557000	116375000	115199000	121264000	119631000	122093000	119158000
48	1	Q9Y520	Q9Y520	Protein PRRC2C	PRRC2C	Homo sapiens	316.918	56	55	430192000	439683000	446291000	439021000	369676000	372870000	354737000	360870000	432186000	455090000	435830000	436816000	418604000	421453000	430687000	453329000
49	1	O75592	O75592	E3 ubiquitin-protein ligase MYCBP2	MYCBP2	Homo sapiens	513.646	54	54	49796100	54275100	54811000	52283600	59261400	58472000	55312700	56514700	53236900	61780000	56943000	59617100	63300700	60361000	60741800	67535700
50	1	P42858	P42858	Huntingtin	HTT	Homo sapiens	347.607	54	54	62633800	64962800	67061800	66630200	57395800	60281600	57486500	61398700	67424100	76199100	65503600	72188100	66699200	65560700	72576100	73946100
51	1	P21359	P21359	Neurofibromin	NF1	Homo sapiens	319.377	53	53	85149300	84553900	87595400	85563200	95463200	96601800	91451900	96375400	76777600	79020900	78442000	80249200	90434400	93738100	90800300	94455000
52	1	Q03164	Q03164	Histone-lysine N-methyltransferase 2A	KMT2A	Homo sapiens	431.775	57	53	85772700	86414100	83375100	80855400	87653500	90473100	88465600	87479200	85793400	84320900	86028300	83333000	89359600	93585800	87310600	89628100
53	1	Q12830	Q12830	Nucleosome-remodeling factor subunit BPTF	BPTF	Homo sapiens	338.27	53	53	57031800	53712300	54421000	52524300	54818800	53432500	52734000	52238700	56563800	54091600	56784400	52254100	57662700	57071200	57375200	56702800
54	1	Q13535	Q13535	Serine/threonine-protein kinase ATR	ATR	Homo sapiens	301.371	53	53	515793000	515535000	542584000	504058000	531566000	556276000	504712000	519582000	522758000	546546000	559675000	564886000	520956000	537661000	533379000	529711000
55	1	Q6KC79	Q6KC79	Nipped-B-like protein	NIPBL	Homo sapiens	316.058	53	53	276067000	273326000	271791000	270219000	264553000	274060000	256667000	255567000	296885000	275528000	279636000	285775000	280353000	274120000	280432000	289193000
56	1	O95714	O95714	E3 ubiquitin-protein ligase HERC2	HERC2	Homo sapiens	527.236	62	52	117029000	113005000	120885000	120125000	115626000	113986000	109855000	110242000	110554000	114335000	117682000	118606000	115502000	111204000	118572000	117251000
57	1	Q9UPU5	Q9UPU5	Ubiquitin carboxyl-terminal hydrolase 24	USP24	Homo sapiens	294.369	52	52	156124000	161945000	177911000	180899000	133644000	136982000	130844000	145128000	163003000	191770000	175126000	185877000	159542000	151418000	175447000	179466000
58	1	O15020	O15020	Spectrin beta chain, non-erythrocytic 2	SPTBN2	Homo sapiens	271.33	51	51	43032300	41718000	42536700	41296200	53219400	55086900	51430500	53071500	39189900	37893700	37383600	37725300	45070100	43297900	44060200	43677800
59	1	P42704	P42704	Leucine-rich PPR motif-containing protein, mitochondrial	LRPPRC	Homo sapiens	157.907	51	51	3128490000	3068480000	3049290000	3024080000	3612590000	3690520000	3455150000	3469900000	2839490000	2714880000	2891790000	2852310000	3095100000	3072990000	3072320000	2951540000
60	1	P55196	P55196	Afadin	AFDN	Homo sapiens	206.808	51	51	101694000	97108700	101258000	98239700	108637000	110029000	102510000	104503000	100069000	102964000	103714000	104331000	110245000	108399000	111758000	110453000
61	1	Q14669	Q14669	E3 ubiquitin-protein ligase TRIP12	TRIP12	Homo sapiens	220.438	51	51	149825000	141979000	147524000	143532000	128844000	133671000	127012000	128178000	136960000	134320000	136008000	132814000	132600000	134047000	133232000	132851000
62	1	Q5UIP0	Q5UIP0	Telomere-associated protein RIF1	RIF1	Homo sapiens	274.472	51	51	108020000	103245000	103703000	102481000	96189400	96397700	91389300	87522900	106330000	100879000	104047000	103132000	100407000	101071000	99250400	98548200
63	1	Q9Y618	Q9Y618	Nuclear receptor corepressor 2	NCOR2	Homo sapiens	273.66	52	51	154867000	160846000	163644000	161548000	146657000	147150000	142922000	152264000	191955000	188233000	190092000	194276000	186650000	180003000	192296000	195067000
64	1	O14578	O14578	Citron Rho-interacting kinase	CIT	Homo sapiens	231.435	50	50	97603100	95005900	96409100	94732600	84131400	86885100	80759600	86617600	101108000	102128000	100048000	104203000	102028000	100991000	104624000	105115000
65	1	O60287	O60287	Nucleolar pre-ribosomal-associated protein 1	URB1	Homo sapiens	254.393	50	50	133258000	127373000	126893000	123421000	130291000	138177000	132290000	129642000	122580000	115772000	119114000	119608000	117471000	117039000	120232000	116048000
66	1	O95071	O95071	E3 ubiquitin-protein ligase UBR5	UBR5	Homo sapiens	309.357	50	50	110974000	106335000	111586000	112565000	106425000	103962000	100606000	104532000	109233000	111609000	112313000	112161000	101144000	102223000	106332000	104132000
67	1	P49792	P49792	E3 SUMO-protein ligase RanBP2	RANBP2	Homo sapiens	358.206	80	50	165156000	159550000	160134000	158766000	180257000	179827000	174238000	168646000	158151000	150611000	153054000	153983000	162968000	163800000	160837000	159962000
68	1	Q9BZF9	Q9BZF9	Uveal autoantigen with coiled-coil domains and ankyrin repeats	UACA	Homo sapiens	162.509	50	50	257803000	260151000	269463000	260347000	244190000	246899000	237434000	249977000	249965000	253542000	258446000	257472000	252230000	256067000	265458000	261004000
69	1	Q14152	Q14152	Eukaryotic translation initiation factor 3 subunit A	EIF3A	Homo sapiens	166.569	49	49	323470000	341923000	358358000	349899000	291977000	304434000	289362000	294466000	335419000	364470000	340409000	347497000	333320000	321321000	338947000	353642000
70	1	Q5VYK3	Q5VYK3	Proteasome adapter and scaffold protein ECM29	ECPAS	Homo sapiens	204.294	49	49	554584000	557743000	610091000	598148000	442328000	471772000	430096000	470152000	550319000	626485000	576134000	630128000	494782000	524770000	544478000	563503000
71	1	Q86UP2	Q86UP2	Kinectin	KTN1	Homo sapiens	156.279	49	49	705751000	693054000	695536000	674763000	823016000	800097000	767674000	772581000	750142000	700196000	720366000	713338000	784750000	788586000	791894000	776737000
72	1	Q8N201	Q8N201	Integrator complex subunit 1	INTS1	Homo sapiens	244.302	49	49	151354000	148459000	147994000	145333000	168113000	173490000	162920000	163284000	156947000	148985000	154397000	150352000	156503000	164156000	160239000	155777000
73	1	Q9ULT8	Q9ULT8	E3 ubiquitin-protein ligase HECTD1	HECTD1	Homo sapiens	289.375	49	49	77978700	77063700	92478900	86800600	45239700	45035800	42279100	45177200	71793900	84240400	78019600	81796000	59505300	60074800	65217000	68541100
74	1	Q14690	Q14690	Protein RRP5 homolog	PDCD11	Homo sapiens	208.704	48	48	468824000	458193000	441976000	448492000	503338000	495896000	479188000	469994000	428308000	416413000	417864000	399157000	424807000	421647000	422966000	408034000
75	1	Q709C8	Q709C8	Intermembrane lipid transfer protein VPS13C	VPS13C	Homo sapiens	422.398	48	48	55303400	57115000	61550700	61475800	62653600	64670600	59037400	64713100	54932300	66477400	63662800	65434900	64481500	64574000	70573100	74639400
76	1	Q08211	Q08211	ATP-dependent RNA helicase A	DHX9	Homo sapiens	140.961	47	47	1584610000	1509750000	1548410000	1450190000	1533800000	1502200000	1500050000	1483030000	1524750000	1489710000	1467250000	1459640000	1472740000	1463080000	1481670000	1427600000
77	1	Q13315	Q13315	Serine-protein kinase ATM	ATM	Homo sapiens	350.694	47	47	14999200	15398100	15829100	15603900	17500000	18126400	16679000	17538000	16676400	16824900	16741100	17756200	17883400	18038400	18858300	19948900
78	1	Q9BQG0	Q9BQG0	Myb-binding protein 1A	MYBBP1A	Homo sapiens	148.856	47	47	237616000	244393000	247108000	244217000	270631000	279725000	258124000	266212000	205530000	219874000	224317000	209553000	223545000	208028000	225051000	205468000
79	1	P07814	P07814	Bifunctional glutamate/proline--tRNA ligase	EPRS1	Homo sapiens	170.594	46	46	672665000	672114000	693079000	717633000	584093000	600743000	546917000	595699000	615354000	680662000	651138000	664412000	588692000	578216000	627619000	667066000
80	1	Q92621	Q92621	Nuclear pore complex protein Nup205	NUP205	Homo sapiens	227.922	46	46	155913000	145079000	152868000	142559000	174873000	171589000	163768000	168507000	145033000	139246000	143762000	142046000	148437000	153358000	148584000	155855000
81	1	Q9NR09	Q9NR09	Dual E2 ubiquitin-conjugating enzyme/E3 ubiquitin-protein ligase BIRC6	BIRC6	Homo sapiens	530.279	46	46	32672600	34107400	36402200	35627500	28796000	30778400	28543900	31591500	31150100	35860200	34224400	36143300	33400900	32868900	36305900	36734300
82	1	A2RRP1	A2RRP1	NBAS subunit of NRZ tethering complex	NBAS	Homo sapiens	268.575	45	45	23853200	24499600	25727200	23516900	31041600	31620000	29785700	28611200	23153900	22231000	22921600	22486500	25432300	26651500	23920800	25725800
83	1	O75165	O75165	DnaJ homolog subfamily C member 13	DNAJC13	Homo sapiens	254.422	45	45	121593000	119768000	123415000	121040000	114088000	115778000	111749000	112990000	117444000	123648000	121121000	121705000	122665000	125127000	126302000	128440000
84	1	Q08378	Q08378	Golgin subfamily A member 3	GOLGA3	Homo sapiens	167.355	45	45	250388000	249421000	257789000	253712000	251789000	254799000	235092000	250301000	258032000	254549000	259407000	260643000	259812000	254096000	268076000	268971000
85	1	Q15075	Q15075	Early endosome antigen 1	EEA1	Homo sapiens	162.468	45	45	353526000	337393000	341105000	329422000	388783000	386202000	360474000	363473000	344497000	328131000	330238000	330313000	356853000	363231000	363367000	360282000
86	1	Q8IWJ2	Q8IWJ2	GRIP and coiled-coil domain-containing protein 2	GCC2	Homo sapiens	195.912	49	45	46152000	45587600	48295300	45487900	44978600	45014600	43200100	43947100	46734600	47540200	47228300	46724900	47388300	46294800	48271600	45481400
87	1	Q8IZT6	Q8IZT6	Abnormal spindle-like microcephaly-associated protein	ASPM	Homo sapiens	409.809	45	45	37127200	36929400	40901800	38669200	25534600	27090400	26661200	27115800	34373400	35781100	36048500	37614900	34984800	33045000	33515200	36000500
88	1	Q9BZ29	Q9BZ29	Dedicator of cytokinesis protein 9	DOCK9	Homo sapiens	236.448	47	45	59230800	62075800	64771800	59684000	67645400	65556700	59105000	61497100	58849900	62783300	57977300	61424000	63593100	63989500	65244900	67723900
89	1	P46100	P46100	Transcriptional regulator ATRX	ATRX	Homo sapiens	282.591	44	44	59831000	55204200	60716500	56140300	56971000	58651800	56538200	57601300	61136400	55026300	58146300	56255900	62305100	59447000	62010600	61558400
90	1	P46940	P46940	Ras GTPase-activating-like protein IQGAP1	IQGAP1	Homo sapiens	189.254	47	44	327513000	325946000	352644000	340877000	364657000	367637000	349106000	369906000	347913000	367938000	351592000	367488000	354482000	357512000	376492000	381338000
91	1	Q7L2E3	Q7L2E3	ATP-dependent RNA helicase DHX30	DHX30	Homo sapiens	133.939	44	44	326090000	336846000	334404000	321093000	329969000	339776000	326560000	334097000	314804000	318901000	311790000	305130000	288984000	297499000	292841000	292114000
92	1	P12111	P12111	Collagen alpha-3(VI) chain	COL6A3	Homo sapiens	343.671	43	43	59948400	56105600	56429100	55577000	54660700	52917500	52448300	51852900	63675000	60449800	60548900	60313000	58211000	57017400	57313100	56919600
93	1	P26358	P26358	DNA (cytosine-5)-methyltransferase 1	DNMT1	Homo sapiens	183.167	43	43	173873000	174679000	182630000	180760000	143603000	149584000	135298000	144924000	174711000	186807000	182213000	185659000	170853000	161670000	169591000	170163000
94	1	P48634	P48634	Protein PRRC2A	PRRC2A	Homo sapiens	228.866	43	43	49942300	49458400	49688000	51457300	63496000	64257900	60532600	61266700	52344000	52450000	51446500	52281000	58301600	60431900	61092000	61918500
95	1	P49750	P49750	YLP motif-containing protein 1	YLPM1	Homo sapiens	241.651	43	43	85912700	84017400	82479500	86528700	96176200	99266000	94771200	91611000	86275100	80059800	82243800	79605100	91949000	93222000	92076300	86635000
96	1	Q00610	Q00610	Clathrin heavy chain 1	CLTC	Homo sapiens	191.617	58	43	740556000	735114000	772354000	749408000	708547000	701719000	657089000	698903000	743118000	778615000	763398000	774216000	739173000	737439000	773821000	787862000
97	1	Q07157	Q07157	Tight junction protein 1	TJP1	Homo sapiens	195.461	43	43	88470100	88594900	91667600	87871000	89864900	93079500	86313300	87561000	87335800	92049200	88170200	92850600	88769200	90445700	93099600	92420600
98	1	Q07954	Q07954	Prolow-density lipoprotein receptor-related protein 1	LRP1	Homo sapiens	504.617	43	43	23644200	21421400	20588300	22843500	40634500	40099900	39361900	41301400	27892000	26012400	26254700	26328300	41183300	38767400	38775600	40970400
99	1	Q13085	Q13085	Acetyl-CoA carboxylase 1	ACACA	Homo sapiens	265.558	53	43	84468000	85556500	92797500	92339200	74506500	76515600	70957700	75584200	89421600	100226000	95330400	99461700	87437000	89949300	94665500	96550000
100	1	Q5JSZ5	Q5JSZ5	Protein PRRC2B	PRRC2B	Homo sapiens	242.969	43	43	23740300	23088900	24172500	25389900	26686600	26804800	25823500	26562300	24803600	26132000	25174100	26051000	30857900	30083800	32143400	31816800
101	1	Q5SRE5	Q5SRE5	Nucleoporin NUP188	NUP188	Homo sapiens	196.046	43	43	92927700	90809400	97374500	95614300	100021000	99684600	93546300	98569300	93521000	95107300	93102000	97988900	92737600	90957300	93268200	91922300
102	1	Q9NVI1	Q9NVI1	Fanconi anemia group I protein	FANCI	Homo sapiens	149.326	43	43	176825000	173190000	189014000	186951000	171523000	170970000	171679000	176645000	177919000	181768000	172808000	183834000	172119000	177658000	182890000	177472000
103	1	P11717	P11717	Cation-independent mannose-6-phosphate receptor	IGF2R	Homo sapiens	274.381	42	42	109778000	107350000	109432000	103611000	120066000	123808000	118993000	120874000	118191000	110589000	110635000	110881000	118240000	118048000	122572000	121132000
104	1	P53621	P53621	Coatomer subunit alpha	COPA	Homo sapiens	138.349	42	42	268658000	275527000	298978000	289470000	239440000	250798000	236824000	239255000	257964000	303911000	279453000	300156000	260788000	249024000	274924000	283617000
105	1	Q07864	Q07864	DNA polymerase epsilon catalytic subunit A	POLE	Homo sapiens	261.523	42	42	32947900	31001500	33780100	32379300	13371700	15078300	13809200	14829400	33465300	33504500	32806200	34768100	22968800	21787600	21883400	23720500
106	1	Q8NFC6	Q8NFC6	Biorientation of chromosomes in cell division protein 1-like 1	BOD1L1	Homo sapiens	330.471	43	42	351292000	334073000	362999000	328400000	342699000	341220000	332141000	339307000	362250000	350746000	357557000	350563000	364975000	367982000	361926000	374864000
107	1	Q9NTJ3	Q9NTJ3	Structural maintenance of chromosomes protein 4	SMC4	Homo sapiens	147.183	42	42	117231000	117899000	129699000	125576000	94469400	90587800	86036400	94041600	115190000	129989000	123824000	134980000	110491000	108615000	113433000	123057000
108	1	P27708	P27708	Multifunctional protein CAD	CAD	Homo sapiens	242.985	42	41	341598000	366230000	395928000	400674000	306600000	319811000	293949000	328179000	334703000	407039000	369108000	404816000	326083000	330493000	350725000	375536000
109	1	P35580	P35580	Myosin-10	MYH10	Homo sapiens	229.002	45	41	163876000	162051000	177130000	171326000	165603000	168524000	155626000	167574000	169248000	181081000	176351000	188580000	170363000	165568000	185566000	187305000
110	1	P50748	P50748	Kinetochore-associated protein 1	KNTC1	Homo sapiens	250.751	41	41	73746700	75318800	82589100	82872300	61346600	63209400	59800100	63286100	71534400	88232300	82719500	85281300	72502500	71171400	77690100	87408500
111	1	Q14683	Q14683	Structural maintenance of chromosomes protein 1A	SMC1A	Homo sapiens	143.236	41	41	147172000	138911000	141700000	146535000	134441000	132970000	132042000	129963000	145448000	143932000	143144000	148280000	137238000	138056000	138105000	143451000
112	1	Q14966	Q14966	Zinc finger protein 638	ZNF638	Homo sapiens	220.628	41	41	60109600	57798700	59227800	57882500	58847800	58555200	59007400	59303700	60303400	55705500	59499100	59166500	60613200	62079600	60641200	63086100
113	1	Q6XZF7	Q6XZF7	Dynamin-binding protein	DNMBP	Homo sapiens	177.349	41	41	104968000	112361000	115558000	120452000	93687500	98314600	91673400	96921700	103339000	124100000	111151000	119068000	111463000	107312000	115993000	123690000
114	1	Q9UQE7	Q9UQE7	Structural maintenance of chromosomes protein 3	SMC3	Homo sapiens	141.543	41	41	768854000	707174000	751613000	735535000	718452000	718445000	703225000	690121000	755869000	739181000	768634000	740073000	740460000	746490000	727204000	746630000
115	1	Q9Y4B5	Q9Y4B5	Microtubule cross-linking factor 1	MTCL1	Homo sapiens	209.528	44	41	198913000	199317000	213632000	198429000	194596000	213685000	193889000	196644000	216123000	231473000	222572000	232474000	223615000	216403000	235795000	237607000
116	1	A3KMH1	A3KMH1	von Willebrand factor A domain-containing protein 8	VWA8	Homo sapiens	214.825	40	40	32122400	29703000	30302700	29399300	36906500	37787700	36840800	36830900	27568100	27446400	28292400	27519500	30700500	29160100	30324500	29171700
117	1	O95602	O95602	DNA-directed RNA polymerase I subunit RPA1	POLR1A	Homo sapiens	194.815	40	40	448462000	446506000	453457000	443330000	493954000	492571000	463900000	474816000	408583000	406971000	409471000	419318000	422185000	433284000	430833000	421690000
118	1	Q8WYP5	Q8WYP5	Protein ELYS	AHCTF1	Homo sapiens	252.503	40	40	128996000	128841000	133418000	132114000	141798000	141226000	138266000	135131000	131443000	128669000	127305000	127619000	129880000	127888000	129828000	127331000
119	1	Q96N67	Q96N67	Dedicator of cytokinesis protein 7	DOCK7	Homo sapiens	242.565	43	40	51257900	51516400	52578400	51461200	57220000	58134600	53613800	56889200	52943900	55822500	56447300	56546600	58494300	59024700	59046400	61807200
120	1	Q9P2J5	Q9P2J5	Leucine--tRNA ligase, cytoplasmic	LARS1	Homo sapiens	134.468	40	40	343679000	361546000	373396000	362046000	338445000	338688000	315412000	351025000	323205000	359669000	348469000	367302000	331897000	324633000	354122000	360963000
121	1	O60306	O60306	RNA helicase aquarius	AQR	Homo sapiens	171.299	39	39	50872900	48507200	50004300	49824400	50751200	48990900	48935000	49912900	46888700	45215500	45578600	45253500	46910500	46272800	48045900	45548800
122	1	P24928	P24928	DNA-directed RNA polymerase II subunit RPB1	POLR2A	Homo sapiens	217.18	39	39	344403000	350594000	350830000	330069000	325828000	325404000	305902000	304373000	350089000	342860000	357001000	353077000	332391000	345790000	338191000	345154000
123	1	P42356	P42356	Phosphatidylinositol 4-kinase alpha	PI4KA	Homo sapiens	236.834	45	39	91200600	90190800	89647000	89806700	105188000	106147000	105166000	101990000	98428300	95446600	93841000	92931200	98249200	105776000	104194000	112194000
124	1	P50851	P50851	Lipopolysaccharide-responsive and beige-like anchor protein	LRBA	Homo sapiens	319.112	44	39	69496100	74415400	72294900	71724400	69018700	73890500	68605900	74235700	68932500	71282000	72995400	72978600	77511600	78131700	82765800	83743200
125	1	Q12789	Q12789	General transcription factor 3C polypeptide 1	GTF3C1	Homo sapiens	238.879	39	39	1881670000	1864720000	1957610000	1854460000	1976840000	1894220000	1897630000	1821540000	1952780000	1924000000	1821930000	1901670000	1889520000	1837740000	2004480000	1924800000
126	1	Q14573	Q14573	Inositol 1,4,5-trisphosphate-gated calcium channel ITPR3	ITPR3	Homo sapiens	304.115	39	39	193106000	177073000	180089000	174032000	224286000	233371000	224247000	222048000	198301000	190186000	191308000	185428000	223945000	232684000	222489000	229406000
127	1	Q7KZ85	Q7KZ85	Transcription elongation factor SPT6	SUPT6H	Homo sapiens	199.076	39	39	83674600	84336500	84906100	82769000	82031200	82294600	81392500	81016000	86426800	84994200	83906400	87026000	85052200	82602100	86321900	84070800
128	1	Q7RTP6	Q7RTP6	[F-actin]-monooxygenase MICAL3	MICAL3	Homo sapiens	224.298	42	39	80974800	82529600	84037700	81199400	75410700	79577900	75709700	78717600	85805100	91304700	88927600	91616400	86959800	84490400	89074400	92173600
129	1	Q8N1I0	Q8N1I0	Dedicator of cytokinesis protein 4	DOCK4	Homo sapiens	225.21	39	39	98785900	98103200	104036000	105083000	95667200	88925800	88528500	88677000	89210900	99644400	93823600	101207000	91387500	89689900	92358300	98078400
130	1	Q8TEQ6	Q8TEQ6	Gem-associated protein 5	GEMIN5	Homo sapiens	168.592	39	39	171582000	167502000	180667000	181930000	143977000	132635000	127431000	136438000	166836000	172178000	178962000	180221000	153728000	159370000	168857000	178002000
131	1	Q9BTC0	Q9BTC0	Death-inducer obliterator 1	DIDO1	Homo sapiens	243.876	39	39	1720910000	1703480000	1771900000	1679890000	1811270000	1786540000	1760510000	1763130000	1982010000	1892500000	1904090000	1912220000	1980940000	1959380000	2007060000	1921790000
132	1	Q9UQ35	Q9UQ35	Serine/arginine repetitive matrix protein 2	SRRM2	Homo sapiens	299.619	39	39	201868000	205301000	212088000	202864000	216416000	235142000	212750000	209275000	194879000	216871000	227986000	212318000	215442000	207090000	191100000	207852000
133	1	O96028	O96028	Histone-lysine N-methyltransferase NSD2	NSD2	Homo sapiens	152.262	38	38	341495000	333724000	345344000	325454000	294786000	286020000	278900000	282091000	329173000	317278000	337070000	321601000	324437000	321923000	315145000	312363000
134	1	P18206	P18206	Vinculin	VCL	Homo sapiens	123.801	38	38	187187000	201356000	224051000	224489000	151316000	159622000	147388000	165655000	186760000	230244000	204789000	216519000	189077000	189188000	198414000	228480000
135	1	P26640	P26640	Valine--tRNA ligase	VARS1	Homo sapiens	140.479	38	38	310837000	329946000	350743000	348959000	297441000	298803000	281176000	304354000	311678000	344109000	319542000	347870000	308312000	308740000	337665000	351960000
136	1	Q14839	Q14839	Chromodomain-helicase-DNA-binding protein 4	CHD4	Homo sapiens	218.008	52	38	204518000	206469000	203640000	198402000	202144000	204062000	197687000	194665000	204263000	207227000	206592000	194591000	223017000	205330000	210970000	214041000
137	1	Q15021	Q15021	Condensin complex subunit 1	NCAPD2	Homo sapiens	157.186	38	38	273062000	285006000	304687000	293177000	186005000	197698000	178158000	202403000	271149000	317745000	290566000	310284000	233304000	233003000	256002000	256563000
138	1	Q15746	Q15746	Myosin light chain kinase, smooth muscle	MYLK	Homo sapiens	210.717	38	38	145800000	152171000	153957000	148336000	160805000	164473000	157952000	156308000	180520000	181667000	184981000	187511000	197975000	192426000	192302000	196046000
139	1	Q86VI3	Q86VI3	Ras GTPase-activating-like protein IQGAP3	IQGAP3	Homo sapiens	184.7	38	38	43586800	43492100	45557900	47303700	33830300	36960300	33704800	34486400	46780900	50480000	47601000	49511400	42360100	41486300	43899800	43578400
140	1	Q9P2K8	Q9P2K8	eIF-2-alpha kinase GCN2	EIF2AK4	Homo sapiens	186.912	38	38	118893000	127824000	133515000	130607000	113837000	119661000	114774000	123619000	138046000	166537000	148670000	159368000	141121000	140806000	156366000	164187000
141	1	Q9UIG0	Q9UIG0	Tyrosine-protein kinase BAZ1B	BAZ1B	Homo sapiens	170.906	38	38	164554000	159687000	160105000	157156000	174847000	177752000	169518000	171615000	155736000	158458000	157610000	152073000	168789000	166343000	166337000	164667000
142	1	Q9UK61	Q9UK61	Protein TASOR	TASOR	Homo sapiens	189.034	38	38	397439000	387697000	379732000	379760000	439042000	437066000	424574000	402360000	388211000	400660000	410237000	407592000	418938000	422360000	425708000	422284000
143	1	O14802	O14802	DNA-directed RNA polymerase III subunit RPC1	POLR3A	Homo sapiens	155.645	37	37	62651800	62036600	68344300	66344300	56427200	57429100	55702700	56612500	63668000	65626900	66426500	65797300	58303400	58449200	61975400	62655600
144	1	P52948	P52948	Nuclear pore complex protein Nup98-Nup96	NUP98	Homo sapiens	197.583	37	37	749357000	736852000	724647000	708758000	890928000	887804000	849218000	858192000	717852000	705416000	683617000	674796000	752047000	751117000	766057000	723684000
145	1	P53396	P53396	ATP-citrate synthase	ACLY	Homo sapiens	120.838	37	37	205811000	220378000	227364000	225811000	230066000	231297000	217874000	243589000	257553000	271819000	238732000	263284000	253553000	242828000	260750000	266530000
146	1	P53618	P53618	Coatomer subunit beta	COPB1	Homo sapiens	107.143	37	37	270081000	274169000	289628000	282366000	234973000	240678000	221465000	236679000	262319000	298094000	296007000	308224000	248064000	253637000	264233000	287779000
147	1	Q14571	Q14571	Inositol 1,4,5-trisphosphate-gated calcium channel ITPR2	ITPR2	Homo sapiens	308.07	44	37	103883000	90554000	93763000	100951000	127686000	125416000	129074000	117724000	94568800	93320300	95421000	93743800	106783000	111371000	109447000	111938000
148	1	Q16531	Q16531	DNA damage-binding protein 1	DDB1	Homo sapiens	126.97	37	37	127493000	135870000	139261000	134868000	128212000	138017000	125608000	132896000	122402000	138856000	132397000	139944000	129346000	127809000	127283000	132726000
149	1	Q5JRA6	Q5JRA6	Transport and Golgi organization protein 1 homolog	MIA3	Homo sapiens	213.707	37	37	221181000	204025000	208979000	206972000	217059000	224561000	216689000	207186000	203066000	189303000	194663000	191320000	201034000	208668000	203335000	194974000
150	1	Q70CQ2	Q70CQ2	Ubiquitin carboxyl-terminal hydrolase 34	USP34	Homo sapiens	404.238	37	37	62225700	66815500	68755300	68628400	72284500	74594300	70611700	73253900	74785100	71120400	68666000	69443600	75348200	78886500	75971300	80590500
151	1	Q92878	Q92878	DNA repair protein RAD50	RAD50	Homo sapiens	153.893	37	37	128185000	119852000	122545000	124264000	151994000	154540000	154537000	150386000	130891000	127900000	128186000	123180000	138285000	142166000	140901000	141742000
152	1	Q96RL7	Q96RL7	Intermembrane lipid transfer protein VPS13A	VPS13A	Homo sapiens	360.285	37	37	66930000	67477000	69790300	68184100	74005200	72500600	65725100	69500600	65373800	73336600	68125800	69719900	71596500	73470000	70692800	71820100
153	1	Q9NRL2	Q9NRL2	Bromodomain adjacent to zinc finger domain protein 1A	BAZ1A	Homo sapiens	178.703	37	37	59276900	59634300	57750900	56282200	54418700	55335100	52987200	54687800	56709200	51916100	54194100	52706800	52255600	52341900	51040700	52646000
154	1	O14980	O14980	Exportin-1	XPO1	Homo sapiens	123.387	36	36	226820000	224619000	243568000	236511000	201369000	210047000	188373000	213066000	234361000	259400000	246473000	262570000	230237000	223648000	245448000	251758000
155	1	O43432	O43432	Eukaryotic translation initiation factor 4 gamma 3	EIF4G3	Homo sapiens	176.656	39	36	113639000	114398000	122846000	123018000	119330000	120252000	110289000	123349000	123032000	129440000	127799000	129945000	126036000	125303000	137732000	141848000
156	1	O95347	O95347	Structural maintenance of chromosomes protein 2	SMC2	Homo sapiens	135.661	36	36	797486000	791967000	858697000	861895000	663617000	667505000	637366000	684043000	815464000	881639000	844627000	871909000	754546000	758092000	809900000	820131000
157	1	P02751	P02751	Fibronectin	FN1	Homo sapiens	272.323	36	36	106501000	123783000	125097000	96249800	127475000	91268800	138639000	135621000	183885000	260434000	165839000	151303000	99496600	146693000	89947100	100994000
158	1	P13639	P13639	Elongation factor 2	EEF2	Homo sapiens	95.342	36	36	2162980000	2216950000	2381420000	2445020000	1451860000	1502860000	1355500000	1560130000	2071360000	2578190000	2257310000	2415550000	1790610000	1819470000	1969640000	2069750000
159	1	P30622	P30622	CAP-Gly domain-containing linker protein 1	CLIP1	Homo sapiens	162.249	38	36	193459000	196615000	213560000	209488000	186980000	187138000	179676000	192107000	211451000	231781000	212222000	224686000	207244000	200422000	213452000	230229000
160	1	P41252	P41252	Isoleucine--tRNA ligase, cytoplasmic	IARS1	Homo sapiens	144.498	36	36	5079650000	4964190000	5238820000	5265660000	4775440000	4766360000	4503860000	4980100000	4817760000	5215120000	4968600000	5325170000	4703930000	4684020000	5133570000	5166960000
161	1	Q02880	Q02880	DNA topoisomerase 2-beta	TOP2B	Homo sapiens	183.272	43	36	596113000	576293000	581640000	551199000	576849000	574769000	557949000	540781000	585582000	565132000	556095000	547272000	587640000	557468000	588442000	569045000
162	1	Q13459	Q13459	Unconventional myosin-IXb	MYO9B	Homo sapiens	243.405	37	36	25799200	26011500	28372000	28908200	23879500	24564300	22508700	25138500	26754000	31887100	29081600	30193900	27772300	26826700	28999600	29918400
163	1	Q69YN4	Q69YN4	Protein virilizer homolog	VIRMA	Homo sapiens	202.027	36	36	314207000	307969000	307994000	297910000	330987000	341637000	318632000	305368000	304476000	287841000	301643000	306918000	303635000	306379000	310742000	289948000
164	1	Q86U86	Q86U86	Protein polybromo-1	PBRM1	Homo sapiens	192.951	36	36	61072500	58321600	58429000	58508200	64894900	64641000	62868900	63947600	59168600	57470200	57739700	59158500	63644700	60526800	62469700	61975900
165	1	Q8NF91	Q8NF91	Nesprin-1	SYNE1	Homo sapiens	1011.11	36	36	60412600	64018400	64873800	56634000	95530400	88549000	87168500	89737700	69381700	63746600	69684800	65727600	84786000	86298600	93931600	84578100
166	1	Q9NSE4	Q9NSE4	Isoleucine--tRNA ligase, mitochondrial	IARS2	Homo sapiens	113.793	36	36	339700000	336862000	341949000	325109000	447462000	434196000	417467000	409684000	342802000	326238000	341959000	328827000	361821000	368062000	359331000	354099000
167	1	O14497	O14497	AT-rich interactive domain-containing protein 1A	ARID1A	Homo sapiens	242.048	36	35	63552300	61649300	61456700	61616800	76573700	75773000	73888700	71982100	66209800	59313400	62388400	58846600	69543800	68747200	71398800	67669500
168	1	O75533	O75533	Splicing factor 3B subunit 1	SF3B1	Homo sapiens	145.831	35	35	508463000	497505000	508714000	479059000	531325000	546278000	505351000	505697000	512109000	480779000	510247000	507105000	493646000	522809000	499912000	503361000
169	1	P09874	P09874	Poly [ADP-ribose] polymerase 1	PARP1	Homo sapiens	113.086	35	35	482464000	484223000	494039000	488763000	523026000	523524000	496351000	528256000	468239000	484493000	474657000	470498000	472524000	472621000	478079000	474151000
170	1	Q00341	Q00341	Vigilin	HDLBP	Homo sapiens	141.441	35	35	206162000	207613000	212611000	207504000	167249000	171709000	162385000	167346000	217670000	219703000	219014000	224217000	197050000	191962000	211291000	211701000
171	1	Q02952	Q02952	A-kinase anchor protein 12	AKAP12	Homo sapiens	191.487	35	35	93679300	92776400	97037000	92774700	100316000	101004000	94833400	94993300	87967200	90223400	89392200	91823700	91827200	92418100	91981600	96119400
172	1	Q13045	Q13045	Protein flightless-1 homolog	FLII	Homo sapiens	144.753	35	35	193183000	199336000	217239000	211700000	184223000	186325000	173214000	190128000	211155000	230882000	215495000	226923000	200190000	212296000	223424000	230427000
173	1	Q14203	Q14203	Dynactin subunit 1	DCTN1	Homo sapiens	141.696	35	35	212421000	227060000	230022000	231475000	207939000	211023000	204414000	218735000	221739000	251208000	237061000	247525000	217239000	228337000	233231000	249636000
174	1	Q15058	Q15058	Kinesin-like protein KIF14	KIF14	Homo sapiens	186.493	35	35	46649300	49023000	49051600	48365700	31347800	31409600	30134700	30008400	54366800	59462700	54361500	57658500	47676500	43793100	48783900	46873000
175	1	Q29RF7	Q29RF7	Sister chromatid cohesion protein PDS5 homolog A	PDS5A	Homo sapiens	150.829	38	35	261995000	252739000	264894000	259372000	268301000	274516000	261873000	266624000	262370000	273753000	261213000	267957000	271766000	264926000	271524000	274649000
176	1	Q8IXT5	Q8IXT5	RNA-binding protein 12B	RBM12B	Homo sapiens	118.103	35	35	178659000	170996000	173884000	165728000	181766000	186729000	172732000	172247000	172896000	174396000	172584000	174001000	168919000	169655000	164364000	171332000
177	1	Q8NI27	Q8NI27	THO complex subunit 2	THOC2	Homo sapiens	182.778	35	35	149380000	145219000	150007000	144193000	157092000	166683000	159512000	155005000	140472000	143002000	139903000	140314000	148474000	147207000	143229000	139743000
178	1	Q92900	Q92900	Regulator of nonsense transcripts 1	UPF1	Homo sapiens	124.346	35	35	316375000	329064000	335690000	332521000	292336000	301025000	282086000	295075000	334461000	362306000	335308000	338731000	324764000	320321000	330576000	348262000
179	1	Q96L91	Q96L91	E1A-binding protein p400	EP400	Homo sapiens	343.493	35	35	32588400	30489200	30665900	30891300	31251500	32523400	29704700	31075000	32874100	32074300	33802900	32697000	31433000	33199100	32693200	31223700
180	1	Q9BXW9	Q9BXW9	Fanconi anemia group D2 protein	FANCD2	Homo sapiens	164.13	35	35	99383400	97869900	104455000	104184000	104167000	107003000	101914000	105816000	99038200	100734000	101118000	106040000	102134000	98947800	102595000	106314000
181	1	Q9H0A0	Q9H0A0	RNA cytidine acetyltransferase	NAT10	Homo sapiens	115.732	35	35	218736000	207754000	207395000	198114000	194654000	187884000	187032000	180249000	199140000	191117000	191586000	186308000	181491000	176138000	186806000	176896000
182	1	Q9ULH0	Q9ULH0	Kinase D-interacting substrate of 220 kDa	KIDINS220	Homo sapiens	196.545	35	35	32395700	30731800	30214400	30373600	34056700	33822100	34255100	33656500	29984000	29089000	29626800	28734300	31226700	29975700	29390500	29448900
183	1	Q9Y678	Q9Y678	Coatomer subunit gamma-1	COPG1	Homo sapiens	97.719	37	35	210719000	212345000	225289000	233719000	172577000	184294000	175245000	180522000	210391000	241162000	227956000	240094000	198460000	195717000	207196000	220015000
184	1	A0AVT1	A0AVT1	Ubiquitin-like modifier-activating enzyme 6	UBA6	Homo sapiens	117.972	34	34	47053100	49675500	55171200	53550000	40097100	42750000	39503400	42220600	48380900	58468800	50842700	56243200	47164200	47288900	48997700	52015300
185	1	O15027	O15027	Protein transport protein Sec16A	SEC16A	Homo sapiens	251.897	34	34	49290800	50588200	55191000	52690900	40056000	39573600	38288800	40698000	51885600	56902700	52878200	57103100	47292800	49391300	51879600	53886700
186	1	O60293	O60293	Zinc finger C3H1 domain-containing protein	ZFC3H1	Homo sapiens	226.36	34	34	139079000	138693000	129965000	136026000	151188000	150594000	141111000	143527000	124447000	123219000	122329000	122166000	132340000	135045000	140438000	136669000
187	1	O60841	O60841	Eukaryotic translation initiation factor 5B	EIF5B	Homo sapiens	138.829	34	34	483748000	501283000	533228000	523373000	411535000	443891000	401256000	449464000	473947000	535546000	483766000	536670000	487723000	466602000	505075000	531826000
188	1	O75376	O75376	Nuclear receptor corepressor 1	NCOR1	Homo sapiens	270.216	34	34	59422200	62834900	60849300	59051700	60207700	62200400	57460000	58099800	62387100	60545000	58459900	58440800	60769700	64007400	63605800	65310700
189	1	P10809	P10809	60 kDa heat shock protein, mitochondrial	HSPD1	Homo sapiens	61.054	34	34	11781500000	8608230000	11439700000	12493500000	10819200000	8830630000	8603600000	8869120000	8764330000	9135600000	8561640000	11706000000	10823800000	10317700000	11192800000	8418740000
190	1	P55072	P55072	Transitional endoplasmic reticulum ATPase	VCP	Homo sapiens	89.322	34	34	899505000	866955000	888039000	892831000	746407000	755544000	716544000	748913000	909225000	928222000	903781000	928134000	835052000	833571000	867975000	873015000
191	1	Q14676	Q14676	Mediator of DNA damage checkpoint protein 1	MDC1	Homo sapiens	226.672	34	34	68484800	67501700	67475500	67164200	66825000	68415900	65910900	64173800	72153200	66806600	69103700	68990600	65394500	64679000	65501300	63299900
192	1	Q15393	Q15393	Splicing factor 3B subunit 3	SF3B3	Homo sapiens	135.578	34	34	351934000	351809000	348704000	352820000	367930000	369919000	345123000	355510000	356453000	363525000	363642000	360440000	371259000	367805000	348979000	358718000
193	1	Q52LW3	Q52LW3	Rho GTPase-activating protein 29	ARHGAP29	Homo sapiens	142.068	34	34	81410000	83949900	92676600	91893400	57835200	61477400	58693900	62323800	81910100	92196000	88581400	92673600	73790800	80435300	83908000	89966200
194	1	Q8WWI1	Q8WWI1	LIM domain only protein 7	LMO7	Homo sapiens	192.702	34	34	31163300	30395400	28468200	29203200	33595900	34839100	32892200	32541600	28641700	27857000	28367500	27464800	28429100	30249200	29634500	29867600
195	1	Q92538	Q92538	Golgi-specific brefeldin A-resistance guanine nucleotide exchange factor 1	GBF1	Homo sapiens	206.578	34	34	74944400	79036000	79497000	79060200	68505600	72663700	71671900	74690600	78431700	87887900	75384000	81721800	72130800	74784500	77095100	81081200
196	1	Q92576	Q92576	PHD finger protein 3	PHF3	Homo sapiens	229.484	34	34	48453900	48263600	48592400	46986800	45298700	47198400	42016000	44892700	48025500	46698500	48979000	49213800	50692100	47665900	50030600	47518800
197	1	Q96Q89	Q96Q89	Kinesin-like protein KIF20B	KIF20B	Homo sapiens	210.635	34	34	52689400	52382500	51238300	51292800	36446600	36675600	33402400	34049100	50219200	50339000	50102400	46511200	42579200	43909700	44290700	43378800
198	1	Q9BYW2	Q9BYW2	Histone-lysine N-methyltransferase SETD2	SETD2	Homo sapiens	287.602	34	34	20910600	21781800	21733800	20293400	18776900	18713000	18576400	18700600	21729300	20655600	21178200	21132200	21518500	22130100	20509600	21728100
199	1	Q9H1A4	Q9H1A4	Anaphase-promoting complex subunit 1	ANAPC1	Homo sapiens	216.5	34	34	108325000	101922000	106188000	109663000	100616000	100840000	99621100	99191700	103246000	99860500	105912000	105799000	102172000	103096000	101419000	106461000
200	1	Q9NR30	Q9NR30	Nucleolar RNA helicase 2	DDX21	Homo sapiens	87.344	35	34	1700630000	1670690000	1670190000	1628840000	1906090000	1909680000	1744020000	1764210000	1543440000	1474410000	1514960000	1498210000	1542180000	1529240000	1503870000	1467630000
201	1	Q9P2E9	Q9P2E9	Ribosome-binding protein 1	RRBP1	Homo sapiens	152.457	35	34	417190000	392633000	392577000	396489000	399005000	407453000	378213000	371139000	443819000	429713000	444657000	435003000	433762000	419826000	422432000	420423000
202	1	Q9Y5S2	Q9Y5S2	Serine/threonine-protein kinase MRCK beta	CDC42BPB	Homo sapiens	194.317	37	34	140291000	134856000	142135000	142558000	145462000	142256000	135804000	143890000	136212000	143096000	137313000	143879000	149964000	149253000	155694000	158787000
203	1	O43795	O43795	Unconventional myosin-Ib	MYO1B	Homo sapiens	131.986	38	33	173828000	173894000	174010000	171736000	195097000	200912000	189665000	189262000	175281000	170308000	169299000	171282000	194746000	190088000	187258000	190136000
204	1	O60244	O60244	Mediator of RNA polymerase II transcription subunit 14	MED14	Homo sapiens	160.608	33	33	66948100	64469600	64388500	62873700	70587100	70693000	71615100	70561900	66685800	65808200	69065100	68136400	68443800	70441200	69903700	71092400
205	1	O60281	O60281	Zinc finger protein 292	ZNF292	Homo sapiens	304.821	33	33	45261800	44919900	45047600	42919400	46771400	48881500	44787100	45600700	61722600	61785500	61028600	58404500	68620500	64101800	66652700	66379800
206	1	O60313	O60313	Dynamin-like GTPase OPA1, mitochondrial	OPA1	Homo sapiens	111.631	33	33	96740900	98792100	96391200	96144900	109474000	111438000	107582000	108413000	95133200	91394600	91540100	93789100	98246400	97533600	101645000	94106100
207	1	O75970	O75970	Multiple PDZ domain protein	MPDZ	Homo sapiens	221.622	33	33	58297100	56646500	58195800	58248300	57321900	58724400	53987200	57382800	57178900	57794700	57407900	60454000	56977000	59603400	60103800	59272900
208	1	O94906	O94906	Pre-mRNA-processing factor 6	PRPF6	Homo sapiens	106.929	33	33	387374000	369557000	371532000	367701000	392081000	392547000	362824000	373020000	365877000	360770000	359651000	365008000	353501000	362575000	364072000	349138000
209	1	P35573	P35573	Glycogen debranching enzyme	AGL	Homo sapiens	174.768	33	33	39304400	36987000	42142000	43027700	31033100	33259400	29686600	32585100	36855600	43913200	41479600	44311000	38782400	38013700	40217900	44569100
210	1	P50990	P50990	T-complex protein 1 subunit theta	CCT8	Homo sapiens	59.619	33	33	899067000	889513000	998377000	987796000	778292000	795401000	742038000	791328000	876851000	1015710000	945006000	1029920000	855270000	825079000	884125000	926150000
211	1	Q01970	Q01970	1-phosphatidylinositol 4,5-bisphosphate phosphodiesterase beta-3	PLCB3	Homo sapiens	138.802	33	33	334835000	335141000	361885000	355466000	402857000	404802000	375040000	392711000	329693000	358932000	349017000	354283000	371428000	376241000	386301000	411718000
212	1	Q04637	Q04637	Eukaryotic translation initiation factor 4 gamma 1	EIF4G1	Homo sapiens	175.493	33	33	228124000	236566000	255231000	247892000	202617000	204540000	193218000	203016000	241357000	262009000	249988000	264141000	221870000	225932000	237875000	255875000
213	1	Q12802	Q12802	A-kinase anchor protein 13	AKAP13	Homo sapiens	307.555	33	33	109255000	114696000	120398000	124678000	117900000	116120000	102390000	120034000	113015000	120097000	117522000	119560000	124172000	120645000	130405000	133484000
214	1	Q13200	Q13200	26S proteasome non-ATPase regulatory subunit 2	PSMD2	Homo sapiens	100.201	33	33	631794000	671327000	691745000	711294000	564341000	578203000	528098000	581901000	642829000	733561000	652742000	686967000	598286000	584840000	627080000	639621000
215	1	Q14146	Q14146	Unhealthy ribosome biogenesis protein 2 homolog	URB2	Homo sapiens	170.547	33	33	80459900	79790000	74964800	77854700	83804900	85251400	81490900	81638800	75802800	72461200	73976400	73192400	72091800	75425400	71510600	71378600
216	1	Q15029	Q15029	116 kDa U5 small nuclear ribonucleoprotein component	EFTUD2	Homo sapiens	109.439	33	33	197446000	189582000	192114000	187412000	183480000	185376000	179654000	183303000	190905000	181354000	181592000	182078000	181549000	177513000	189864000	185818000
217	1	Q15154	Q15154	Pericentriolar material 1 protein	PCM1	Homo sapiens	228.562	33	33	78680400	77877100	79690700	76422100	62749300	59987000	59924900	59464900	86138500	82050600	80235700	78654300	74724400	74556800	76198400	76539000
218	1	Q15652	Q15652	Probable JmjC domain-containing histone demethylation protein 2C	JMJD1C	Homo sapiens	284.529	33	33	50474000	55072000	53614900	53349300	39994000	41033000	39968800	39402400	53824600	51645200	50119000	52805200	48283900	47251300	49356500	47097300
219	1	Q15751	Q15751	Probable E3 ubiquitin-protein ligase HERC1	HERC1	Homo sapiens	532.236	33	33	15425300	17565400	16461900	17205900	13941700	14024600	12887800	14644100	14928600	17962800	15643300	16820600	15037600	14448700	16371000	16088200
220	1	Q5SW79	Q5SW79	Centrosomal protein of 170 kDa	CEP170	Homo sapiens	175.295	39	33	118674000	125854000	133106000	127845000	105488000	109444000	103700000	111769000	121761000	137258000	129666000	132215000	124144000	121410000	127935000	127537000
221	1	Q86V48	Q86V48	Leucine zipper protein 1	LUZP1	Homo sapiens	120.276	33	33	104085000	108652000	106694000	106555000	103469000	102500000	99046400	105014000	110354000	110747000	111082000	117411000	106691000	104284000	111091000	109948000
222	1	Q8N1F7	Q8N1F7	Nuclear pore complex protein Nup93	NUP93	Homo sapiens	93.489	33	33	179581000	181333000	185523000	180942000	195601000	197796000	190443000	187738000	175706000	180927000	177342000	183734000	182711000	180774000	184481000	180433000
223	1	Q8WWQ0	Q8WWQ0	PH-interacting protein	PHIP	Homo sapiens	206.693	35	33	95534400	95546800	94998500	91027200	111760000	113345000	109305000	107210000	81910900	77759900	81387800	75921300	89690500	89469800	89034000	88361400
224	1	Q93074	Q93074	Mediator of RNA polymerase II transcription subunit 12	MED12	Homo sapiens	243.082	36	33	191058000	187665000	190640000	196103000	210270000	210315000	198919000	210330000	208592000	201913000	200127000	197998000	199131000	208562000	212064000	212686000
225	1	Q9HCK8	Q9HCK8	Chromodomain-helicase-DNA-binding protein 8	CHD8	Homo sapiens	290.523	35	33	52477200	51509800	54250400	55767400	44160700	43555700	40864900	43479400	55998000	58920100	54833200	57369900	53413700	53218700	55227900	53412800
226	1	Q9P2D1	Q9P2D1	Chromodomain-helicase-DNA-binding protein 7	CHD7	Homo sapiens	335.935	41	33	67620200	67232500	70513200	64759100	55638400	59270700	55620000	56819800	69184000	67576600	68444200	65993600	64505500	63535000	63381200	61377000
227	1	Q9Y5B9	Q9Y5B9	FACT complex subunit SPT16	SUPT16H	Homo sapiens	119.916	33	33	409581000	400363000	414719000	401576000	436054000	434487000	423958000	434644000	395887000	414808000	413193000	426711000	438250000	414363000	429624000	437916000
228	1	P10586	P10586	Receptor-type tyrosine-protein phosphatase F	PTPRF	Homo sapiens	212.882	38	32	54952700	54024100	55021400	54398000	54641000	54234700	50753400	52365300	43731800	43368600	40904300	41719000	45454000	44757400	43192700	42927800
229	1	P14618	P14618	Pyruvate kinase PKM	PKM	Homo sapiens	57.938	34	32	2897700000	2984560000	3466370000	3476220000	2491380000	2507040000	2383280000	2669020000	3343110000	4284440000	3573120000	4241210000	3253820000	3281310000	3678800000	4000670000
230	1	P54886	P54886	Delta-1-pyrroline-5-carboxylate synthase	ALDH18A1	Homo sapiens	87.304	32	32	711835000	706756000	687312000	673242000	706937000	753589000	706667000	667644000	801385000	777433000	767458000	765596000	789457000	772208000	788393000	770993000
231	1	Q12888	Q12888	TP53-binding protein 1	TP53BP1	Homo sapiens	213.579	32	32	90521900	89324800	86944800	86589000	98028500	102179000	98622100	98470300	85407200	80357500	79992600	80718800	90825300	93004800	91883200	89604100
232	1	Q5JTH9	Q5JTH9	RRP12-like protein	RRP12	Homo sapiens	143.703	32	32	142503000	138536000	143682000	141134000	148305000	145745000	142889000	146398000	115964000	117127000	112450000	116356000	123038000	114747000	124310000	116770000
233	1	Q5VW36	Q5VW36	Focadhesin	FOCAD	Homo sapiens	200.06	32	32	34778900	36295600	38816300	36847500	33161800	32556800	30627500	31680400	35695600	36817500	37512900	38983800	36268100	34151400	37678500	38625800
234	1	Q68DQ2	Q68DQ2	Very large A-kinase anchor protein	CRYBG3	Homo sapiens	330.641	32	32	6899980	6969900	7404290	7991620	5926250	5659200	5573520	5915820	7487260	8111240	7802720	7546120	7054380	6937020	7654500	8032540
235	1	Q6PGP7	Q6PGP7	Superkiller complex protein 3	SKIC3	Homo sapiens	175.491	32	32	39837600	41044300	45994000	44207800	36715200	36924500	33984800	36134400	38311100	44197100	40378300	45438400	39079700	39732100	42997300	44422900
236	1	Q6WCQ1	Q6WCQ1	Myosin phosphatase Rho-interacting protein	MPRIP	Homo sapiens	116.533	33	32	124475000	123375000	122481000	120306000	117107000	118793000	115457000	116911000	126118000	124955000	125487000	126499000	124178000	121575000	123729000	123664000
237	1	Q7KZF4	Q7KZF4	Staphylococcal nuclease domain-containing protein 1	SND1	Homo sapiens	101.999	32	32	360233000	350803000	363027000	348347000	370985000	376511000	353524000	359310000	338168000	342617000	340338000	343184000	345424000	326566000	355859000	353111000
238	1	Q7Z333	Q7Z333	Probable helicase senataxin	SETX	Homo sapiens	302.884	32	32	24082100	23798700	23400500	24758100	21627900	22833300	21770300	22787300	24720600	23950600	24825800	22432700	24504200	25200300	23313700	24436300
239	1	Q7Z460	Q7Z460	CLIP-associating protein 1	CLASP1	Homo sapiens	169.453	36	32	81090300	83017800	93389600	84458800	79859500	79785800	75176400	78501600	86555600	89034100	94224800	87152700	88876200	89478300	89484700	89357400
240	1	Q8IZH2	Q8IZH2	5'-3' exoribonuclease 1	XRN1	Homo sapiens	194.109	32	32	50997300	51428200	56964100	59747300	48833100	53976700	47946400	52920400	53151100	59003600	57940100	54312000	54320500	54358900	56525800	60101600
241	1	Q8TEX9	Q8TEX9	Importin-4	IPO4	Homo sapiens	118.717	32	32	98209800	103198000	113419000	108297000	78077700	80449000	72867600	83347400	88056900	101382000	95048100	102790000	81914400	82305100	90053700	92590400
242	1	Q92797	Q92797	Symplekin	SYMPK	Homo sapiens	141.151	32	32	116550000	109960000	108941000	110702000	122242000	119580000	118177000	118202000	115845000	115351000	112225000	109738000	113658000	116610000	115499000	116054000
243	1	Q96BY6	Q96BY6	Dedicator of cytokinesis protein 10	DOCK10	Homo sapiens	249.535	32	32	26726500	27217700	28740300	27875700	28795600	29138500	27228000	27776200	25470000	25748900	24861900	24693300	27090200	27578100	27390600	27203800
244	1	Q96JM2	Q96JM2	Zinc finger protein 462	ZNF462	Homo sapiens	284.693	32	32	28914000	28752000	25455700	28135100	29660200	29360300	28009000	26884600	29328200	27138500	27404100	26660000	28804800	29419000	30028700	28735600
245	1	Q99575	Q99575	Ribonucleases P/MRP protein subunit POP1	POP1	Homo sapiens	114.711	32	32	128481000	126119000	134265000	129326000	120210000	124350000	116825000	116694000	98511500	99326800	100594000	98758900	92538100	93350700	91224100	91442800
246	1	Q9H2P0	Q9H2P0	Activity-dependent neuroprotector homeobox protein	ADNP	Homo sapiens	123.565	32	32	125419000	126147000	123240000	123107000	119643000	119860000	112797000	115844000	130727000	123407000	127861000	124249000	126947000	131242000	130663000	126814000
247	1	Q9P0K7	Q9P0K7	Ankycorbin	RAI14	Homo sapiens	110.041	32	32	55495500	55300000	54442000	54861600	61034100	62632800	59988400	58447900	61662900	60881000	59190000	60211500	61993100	62309700	62059500	63258900
248	1	Q9Y2K7	Q9Y2K7	Lysine-specific demethylase 2A	KDM2A	Homo sapiens	132.795	33	32	93220400	92163100	92668600	91938000	87453300	85888500	84720700	84776100	97125600	95001300	94662200	98380900	96595200	94272900	91277200	93668700
249	1	O14981	O14981	TATA-binding protein-associated factor 172	BTAF1	Homo sapiens	206.89	31	31	23229600	24959200	25698300	26051700	22835000	23963400	21886800	24710300	25596200	27708800	25477800	27985700	25279000	24739200	26280500	27732900
250	1	P30876	P30876	DNA-directed RNA polymerase II subunit RPB2	POLR2B	Homo sapiens	133.897	31	31	213779000	205337000	217681000	209642000	202109000	201211000	186479000	189628000	199603000	198963000	200841000	201756000	210335000	201512000	207252000	205004000
251	1	P51587	P51587	Breast cancer type 2 susceptibility protein	BRCA2	Homo sapiens	384.236	31	31	32117600	29738400	31386100	32247700	26501900	26953700	25461200	24648000	31568300	33387100	31410100	32125500	27200000	28636400	30124000	27461300
252	1	P51610	P51610	Host cell factor 1	HCFC1	Homo sapiens	208.734	31	31	266637000	265502000	273654000	275570000	257468000	248520000	244367000	248139000	287681000	274103000	278167000	271211000	254807000	267007000	282860000	271603000
253	1	P52732	P52732	Kinesin-like protein KIF11	KIF11	Homo sapiens	119.16	31	31	436469000	431970000	495512000	505671000	321264000	322279000	325006000	360508000	425877000	534768000	473040000	523011000	412405000	401041000	439852000	439622000
254	1	P54136	P54136	Arginine--tRNA ligase, cytoplasmic	RARS1	Homo sapiens	75.378	31	31	268279000	274075000	285656000	296391000	236828000	243491000	227011000	247092000	249510000	289140000	265151000	280602000	248088000	243905000	259988000	269715000
255	1	Q13464	Q13464	Rho-associated protein kinase 1	ROCK1	Homo sapiens	158.178	36	31	294837000	294970000	312749000	316470000	295014000	313349000	303070000	301506000	282376000	319130000	294504000	320636000	298572000	300721000	317786000	315446000
256	1	Q14997	Q14997	Proteasome activator complex subunit 4	PSME4	Homo sapiens	211.337	31	31	68931000	64613000	73976300	71714500	62843700	65156400	63167700	69634600	63408300	73250500	67985700	67149000	68254300	64501500	66406200	70147800
257	1	Q15042	Q15042	Rab3 GTPase-activating protein catalytic subunit	RAB3GAP1	Homo sapiens	110.526	31	31	256744000	264947000	273454000	271903000	236624000	243004000	237468000	258513000	250233000	292602000	262758000	288945000	254800000	244576000	267868000	274221000
258	1	Q2NKX8	Q2NKX8	DNA excision repair protein ERCC-6-like	ERCC6L	Homo sapiens	141.104	31	31	58653400	62358000	67614600	68022700	43396000	45193100	41174400	44527200	61344800	72937500	62324100	68514300	54584800	56182700	56089300	63457100
259	1	Q92896	Q92896	Golgi apparatus protein 1	GLG1	Homo sapiens	134.556	31	31	76352900	74471800	75802400	72564400	68828000	75883200	70694900	70289100	76623300	73785200	77858700	73490900	77508500	76090800	72954300	76939900
260	1	Q96Q15	Q96Q15	Serine/threonine-protein kinase SMG1	SMG1	Homo sapiens	410.507	34	31	26709900	25784600	29781600	28544500	21985000	25134900	22692000	24337500	27449300	29213600	29394800	29368100	26542000	26264600	27411200	28946700
261	1	Q9P275	Q9P275	Ubiquitin carboxyl-terminal hydrolase 36	USP36	Homo sapiens	122.91	31	31	61197900	57924000	61278700	55804100	67670300	68244000	70217000	68096900	58646100	56769500	60072600	59419000	58621300	58434700	58810600	57454200
262	1	O14646	O14646	Chromodomain-helicase-DNA-binding protein 1	CHD1	Homo sapiens	196.692	35	30	51760300	52886000	53158000	51879900	48242200	47052200	44979900	45837700	52866500	50307400	50345300	53049700	48837200	49023100	50332700	49414800
263	1	O60716	O60716	Catenin delta-1	CTNND1	Homo sapiens	108.171	30	30	135128000	132797000	133964000	133720000	132451000	136547000	131401000	132334000	133132000	135146000	131417000	134937000	136741000	135108000	135590000	138387000
264	1	O75116	O75116	Rho-associated protein kinase 2	ROCK2	Homo sapiens	160.903	30	30	346558000	330611000	365684000	372958000	318029000	350858000	324728000	336797000	343460000	382851000	364380000	390444000	356780000	343914000	388901000	400486000
265	1	P00533	P00533	Epidermal growth factor receptor	EGFR	Homo sapiens	134.277	33	30	1422200000	1343610000	1352780000	1369500000	1589850000	1622380000	1584110000	1544120000	1241370000	1215190000	1200500000	1231780000	1396620000	1396430000	1383630000	1392750000
266	1	P11388	P11388	DNA topoisomerase 2-alpha	TOP2A	Homo sapiens	174.387	30	30	541788000	534122000	538163000	544698000	536035000	562106000	534550000	518765000	581391000	568398000	535419000	540215000	571686000	539813000	571133000	538323000
267	1	P42285	P42285	Exosome RNA helicase MTR4	MTREX	Homo sapiens	117.807	30	30	270931000	262757000	266333000	259820000	252069000	256812000	249113000	252715000	252120000	254977000	247881000	249020000	257494000	246561000	250041000	247297000
268	1	Q12768	Q12768	WASH complex subunit 5	WASHC5	Homo sapiens	134.289	30	30	266252000	267389000	290206000	287003000	251640000	268316000	245304000	259555000	274857000	302228000	290532000	302580000	280772000	274869000	301242000	319475000
269	1	Q12788	Q12788	Transducin beta-like protein 3	TBL3	Homo sapiens	89.035	30	30	236628000	235229000	229819000	226438000	253930000	266210000	254406000	252277000	199838000	200583000	203091000	200092000	213010000	215627000	206589000	208962000
270	1	Q14697	Q14697	Neutral alpha-glucosidase AB	GANAB	Homo sapiens	106.874	30	30	729977000	701114000	717737000	701236000	878591000	871484000	845727000	875532000	732979000	751328000	734052000	704540000	797170000	801669000	778991000	815947000
271	1	Q7L014	Q7L014	Probable ATP-dependent RNA helicase DDX46	DDX46	Homo sapiens	117.363	30	30	173450000	180322000	208445000	186329000	205171000	239245000	197200000	217131000	166236000	206697000	208669000	184895000	211674000	174395000	151281000	194854000
272	1	Q7LBC6	Q7LBC6	Lysine-specific demethylase 3B	KDM3B	Homo sapiens	191.584	31	30	101460000	99271500	105807000	100255000	91641900	90442200	82261600	88093900	130509000	132072000	128231000	128975000	115609000	117957000	120902000	123889000
273	1	Q8IY37	Q8IY37	Probable ATP-dependent RNA helicase DHX37	DHX37	Homo sapiens	129.546	30	30	58807700	56510000	58079100	58458500	57268800	56398300	51362000	51871800	53426500	49204300	54293200	51479200	49317000	56781000	51692100	55775200
274	1	Q8NEY1	Q8NEY1	Neuron navigator 1	NAV1	Homo sapiens	202.475	31	30	93746100	97738400	102594000	101980000	83370300	83899200	82516300	86915600	103410000	116381000	109390000	112219000	102006000	106933000	109929000	108370000
275	1	Q92598	Q92598	Heat shock protein 105 kDa	HSPH1	Homo sapiens	96.865	32	30	593715000	583528000	638718000	637071000	374832000	388841000	365994000	396474000	533168000	586964000	552603000	606513000	455327000	458664000	488886000	493202000
276	1	Q93009	Q93009	Ubiquitin carboxyl-terminal hydrolase 7	USP7	Homo sapiens	128.303	30	30	91386500	89160700	93213000	93338900	94160000	92364200	88250200	92548600	92173700	94500200	90343200	91207800	96694500	95247600	96927900	94323200
277	1	Q96RT1	Q96RT1	Erbin	ERBIN	Homo sapiens	158.299	30	30	24999400	23889100	25765900	23872700	22984100	23426700	22339100	21977200	23106700	22615300	22272300	21413700	22371800	22767000	22604800	22915700
278	1	Q99460	Q99460	26S proteasome non-ATPase regulatory subunit 1	PSMD1	Homo sapiens	105.837	30	30	247041000	242206000	263343000	255831000	235651000	243460000	233618000	251315000	240842000	267980000	249161000	257766000	237581000	242038000	241436000	252113000
279	1	Q9C0D5	Q9C0D5	Protein TANC1	TANC1	Homo sapiens	202.222	30	30	74626700	73324700	80403200	74587200	81614300	89702300	87218900	83415500	73617800	75100200	72767100	77627500	77014300	76791200	77554100	80233700
280	1	Q9NTI5	Q9NTI5	Sister chromatid cohesion protein PDS5 homolog B	PDS5B	Homo sapiens	164.67	30	30	380389000	379742000	384162000	387122000	410712000	427747000	403191000	418527000	374016000	370607000	388925000	377730000	382270000	389142000	393606000	392815000
281	1	Q9P2E3	Q9P2E3	NFX1-type zinc finger-containing protein 1	ZNFX1	Homo sapiens	220.231	30	30	42086600	45358200	46076900	45728200	33085000	31874800	28973700	33789600	42623100	46536800	44149700	48748800	35563900	36947600	42096200	42566800
282	1	Q9UGU0	Q9UGU0	Transcription factor 20	TCF20	Homo sapiens	211.775	30	30	36124900	35307800	36111800	36712600	37154000	38701500	38006300	38039000	36075100	34354300	37215000	35019100	36434300	37455200	37909300	36059600
283	1	Q9UKA4	Q9UKA4	A-kinase anchor protein 11	AKAP11	Homo sapiens	210.52	30	30	116364000	118951000	120247000	120714000	100050000	104737000	93626400	100800000	115101000	120018000	115629000	121441000	102870000	101623000	108874000	110069000
284	1	Q9ULK4	Q9ULK4	Mediator of RNA polymerase II transcription subunit 23	MED23	Homo sapiens	156.473	30	30	64244900	61093200	59899100	60024800	77663300	76355000	69875500	71398800	61112100	58603200	60131200	58353600	65194800	68100800	66820200	66188200
285	1	Q9Y4I1	Q9Y4I1	Unconventional myosin-Va	MYO5A	Homo sapiens	215.409	35	30	82347400	84188900	92553400	85682700	90135800	87194000	84280900	87250400	88738800	94494300	93697500	90748800	90600000	91603100	96311800	96447400
286	1	O00443	O00443	Phosphatidylinositol 4-phosphate 3-kinase C2 domain-containing subunit alpha	PIK3C2A	Homo sapiens	190.684	29	29	283838000	267112000	282318000	276023000	239096000	249031000	234978000	250754000	283976000	296927000	294215000	305066000	277576000	276631000	281828000	298811000
287	1	O43166	O43166	Signal-induced proliferation-associated 1-like protein 1	SIPA1L1	Homo sapiens	200.03	30	29	48039800	45946300	45665200	44757300	46934900	49715100	47216400	46922000	54208500	52708000	52985100	53289700	52172200	51192600	54125600	52782800
288	1	O43290	O43290	U4/U6.U5 tri-snRNP-associated protein 1	SART1	Homo sapiens	90.255	29	29	131636000	130311000	127183000	129056000	122720000	126187000	121451000	118749000	130572000	126556000	125276000	124613000	125364000	123956000	125298000	122501000
289	1	O43707	O43707	Alpha-actinin-4	ACTN4	Homo sapiens	104.855	46	29	1669380000	1686920000	1754570000	1732710000	1823770000	1896900000	1729120000	1777990000	1866230000	1903930000	1802260000	1917970000	1929960000	1828340000	2012510000	1986120000
290	1	O94913	O94913	Pre-mRNA cleavage complex 2 protein Pcf11	PCF11	Homo sapiens	173.054	29	29	126444000	119459000	127622000	118805000	130859000	134275000	128486000	131613000	142551000	130791000	129791000	137314000	136530000	141942000	142909000	144173000
291	1	P02786	P02786	Transferrin receptor protein 1	TFRC	Homo sapiens	84.872	29	29	785116000	734589000	732555000	723738000	1388170000	1374610000	1310010000	1348710000	1481010000	1485080000	1522000000	1491000000	1563470000	1554510000	1480390000	1510570000
292	1	P08133	P08133	Annexin A6	ANXA6	Homo sapiens	75.875	29	29	111516000	115028000	133129000	132333000	95581100	99127400	91976600	103094000	114964000	149359000	128818000	139948000	117280000	118740000	129114000	133673000
293	1	P29144	P29144	Tripeptidyl-peptidase 2	TPP2	Homo sapiens	138.352	29	29	274446000	279536000	296378000	294435000	228742000	231214000	210630000	234758000	273517000	316741000	285150000	308238000	273670000	270162000	294392000	306938000
294	1	P43243	P43243	Matrin-3	MATR3	Homo sapiens	94.624	29	29	1056400000	1077640000	1050460000	990989000	1077710000	1088660000	1021040000	1023560000	1085040000	999413000	1053280000	1043410000	1050410000	1118620000	1036320000	1050200000
295	1	Q10570	Q10570	Cleavage and polyadenylation specificity factor subunit 1	CPSF1	Homo sapiens	160.886	29	29	94977300	90841900	95351200	92568900	97516700	105755000	93688400	96441400	95004200	94553000	93253000	95366400	98781800	98566700	95828100	92241800
296	1	Q14566	Q14566	DNA replication licensing factor MCM6	MCM6	Homo sapiens	92.889	29	29	382175000	374250000	392936000	394435000	318378000	326146000	296571000	326614000	382158000	400273000	389536000	394484000	336706000	335922000	344934000	352337000
297	1	Q7Z5K2	Q7Z5K2	Wings apart-like protein homolog	WAPL	Homo sapiens	132.946	29	29	186449000	176459000	180666000	177259000	177202000	172807000	172418000	166678000	188033000	190637000	179944000	180011000	177869000	179021000	195675000	196499000
298	1	Q93008	Q93008	Ubiquitin carboxyl-terminal hydrolase 9X	USP9X	Homo sapiens	290.467	54	29	160087000	165774000	185763000	174572000	130389000	138293000	128715000	141815000	172498000	200865000	177014000	201256000	158723000	163524000	176366000	178751000
299	1	Q96ST3	Q96ST3	Paired amphipathic helix protein Sin3a	SIN3A	Homo sapiens	145.177	30	29	273126000	267028000	267148000	260387000	281585000	291938000	286908000	282555000	285125000	277351000	280446000	259535000	289815000	279807000	289554000	290533000
300	1	Q9BSJ2	Q9BSJ2	Gamma-tubulin complex component 2	TUBGCP2	Homo sapiens	102.536	29	29	48722700	50095300	53920800	53779400	42903800	42170000	39362400	43661500	49913500	56557200	53080400	56095900	49329400	48120400	52685600	54950000
301	1	Q9C0C2	Q9C0C2	182 kDa tankyrase-1-binding protein	TNKS1BP1	Homo sapiens	181.799	29	29	65825800	68983900	71682700	68939800	73982200	76741000	74068100	76840200	69039700	71873400	71200900	72595900	71879200	70794900	72953200	77414100
302	1	Q9UKK3	Q9UKK3	Protein mono-ADP-ribosyltransferase PARP4	PARP4	Homo sapiens	192.598	29	29	69606100	70951400	73745200	77139200	39822100	41384600	34795200	39745800	71568800	82087200	77260600	83520400	61329100	60138300	64785200	66542900
303	1	Q9UM54	Q9UM54	Unconventional myosin-VI	MYO6	Homo sapiens	149.694	29	29	134823000	133554000	147588000	143357000	132126000	135344000	124678000	135613000	128704000	151375000	140960000	141654000	138006000	142102000	143170000	151458000
304	1	Q9Y6D5	Q9Y6D5	Brefeldin A-inhibited guanine nucleotide-exchange protein 2	ARFGEF2	Homo sapiens	202.043	41	29	82568800	84100100	86579800	86318100	75759800	79406400	74679000	77866500	89694300	92983900	91865500	93772000	88840700	87958400	91689700	93408200
305	1	O00411	O00411	DNA-directed RNA polymerase, mitochondrial	POLRMT	Homo sapiens	138.622	28	28	86451800	78854200	82979800	78045200	95088700	96539800	89645500	87018100	67750400	67461400	70689000	70606600	78234400	75956800	80418900	76876000
306	1	O43847	O43847	Nardilysin	NRDC	Homo sapiens	131.705	28	28	191586000	208849000	225022000	228019000	126318000	131042000	122190000	142311000	185868000	222375000	201985000	215221000	167409000	170998000	183306000	189646000
307	1	O60610	O60610	Protein diaphanous homolog 1	DIAPH1	Homo sapiens	141.35	28	28	91949200	94428000	108217000	105720000	80562800	79311200	74705600	83155200	101123000	117843000	103762000	111698000	93116500	87534200	101853000	96715400
308	1	O94822	O94822	E3 ubiquitin-protein ligase listerin	LTN1	Homo sapiens	200.553	28	28	101020000	99341400	114329000	107571000	81730100	82020700	72998600	86816400	97277600	106925000	102397000	112508000	93727000	87242300	102803000	94354600
309	1	P02545	P02545	Prelamin-A/C	LMNA	Homo sapiens	74.141	29	28	602869000	589155000	608371000	604504000	676069000	683463000	656687000	636096000	641493000	633731000	658596000	614932000	642972000	634833000	641356000	624339000
310	1	P07942	P07942	Laminin subunit beta-1	LAMB1	Homo sapiens	198.042	28	28	124627000	121444000	123489000	116352000	104140000	109838000	104433000	107959000	120216000	118201000	116102000	115449000	118387000	111245000	113158000	107223000
311	1	P14735	P14735	Insulin-degrading enzyme	IDE	Homo sapiens	117.97	28	28	257910000	276678000	301392000	302192000	196748000	195183000	187493000	199395000	266200000	300992000	273839000	295340000	232591000	231439000	248242000	268957000
312	1	P28340	P28340	DNA polymerase delta catalytic subunit	POLD1	Homo sapiens	123.63	28	28	99058900	99446200	109647000	108155000	30947800	35214800	29792300	34203300	111851000	120713000	116787000	117809000	73601600	72208300	76061100	80952600
313	1	P33992	P33992	DNA replication licensing factor MCM5	MCM5	Homo sapiens	82.284	28	28	265570000	262782000	265230000	267560000	217031000	222093000	204800000	219318000	267097000	282601000	265010000	279703000	226957000	227395000	232408000	238472000
314	1	P55060	P55060	Exportin-2	CSE1L	Homo sapiens	110.419	28	28	585660000	612908000	680378000	684250000	503935000	552131000	469340000	509266000	603580000	736716000	662406000	746269000	590234000	592311000	643569000	670197000
315	1	Q12769	Q12769	Nuclear pore complex protein Nup160	NUP160	Homo sapiens	162.123	28	28	92506900	85211800	87621800	87312300	110938000	114194000	112233000	107321000	85574200	83995800	85919800	84858000	91323100	95919600	91598400	91970800
316	1	Q15386	Q15386	Ubiquitin-protein ligase E3C	UBE3C	Homo sapiens	123.924	28	28	131132000	132427000	141614000	143475000	142877000	143363000	138692000	145300000	139924000	154523000	142787000	153999000	150913000	144446000	157303000	158773000
317	1	Q15477	Q15477	Superkiller complex protein 2	SKIC2	Homo sapiens	137.757	28	28	96448900	94979200	108410000	103872000	85859000	85952600	84771900	90029900	94107300	103526000	96479600	104106000	94576000	95195000	105384000	107940000
318	1	Q68CP9	Q68CP9	AT-rich interactive domain-containing protein 2	ARID2	Homo sapiens	197.392	28	28	198912000	195578000	187990000	190129000	202734000	195148000	191467000	185265000	191100000	177652000	187227000	181510000	190622000	198029000	200437000	195459000
319	1	Q6ZRS2	Q6ZRS2	Helicase SRCAP	SRCAP	Homo sapiens	343.561	28	28	27476900	26144200	26876900	26951400	29497200	29150700	27890000	28850100	27729700	26100600	27577400	27806500	27071900	27512200	26717200	27310600
320	1	Q7Z478	Q7Z478	ATP-dependent RNA helicase DHX29	DHX29	Homo sapiens	155.239	29	28	136041000	136824000	145919000	137641000	118426000	117984000	109415000	118902000	139895000	141380000	138487000	141346000	137154000	136354000	138239000	141046000
321	1	Q86SQ0	Q86SQ0	Pleckstrin homology-like domain family B member 2	PHLDB2	Homo sapiens	142.161	28	28	29925900	30175300	30823100	31451300	39399700	40590800	38123000	38838700	32149000	33687500	33202300	33853400	36690800	36568500	36102200	37025700
322	1	Q86VP6	Q86VP6	Cullin-associated NEDD8-dissociated protein 1	CAND1	Homo sapiens	136.377	29	28	207638000	211198000	246001000	242740000	194408000	200320000	186118000	218647000	221625000	273661000	246141000	268066000	228066000	224453000	245811000	254899000
323	1	Q8NAP3	Q8NAP3	Zinc finger and BTB domain-containing protein 38	ZBTB38	Homo sapiens	134.26	28	28	227516000	219549000	234450000	207437000	282859000	266890000	264858000	260283000	271223000	267869000	279618000	255981000	278868000	283958000	277210000	302947000
324	1	Q8NI36	Q8NI36	WD repeat-containing protein 36	WDR36	Homo sapiens	105.324	28	28	143512000	139826000	142757000	136634000	148044000	154230000	140436000	144434000	123399000	127317000	128287000	124924000	129471000	127017000	116460000	122458000
325	1	Q8TDM6	Q8TDM6	Disks large homolog 5	DLG5	Homo sapiens	213.869	28	28	74900000	71940800	80603100	72942800	63594800	60052700	60580800	64720800	77015500	74937600	81655900	77137100	84168100	76223400	71816800	75058200
326	1	Q92547	Q92547	DNA topoisomerase 2-binding protein 1	TOPBP1	Homo sapiens	170.681	28	28	147877000	140151000	143303000	136301000	138974000	136676000	130166000	129062000	140015000	136994000	138950000	128224000	134437000	137373000	143064000	138075000
327	1	Q96JM3	Q96JM3	Chromosome alignment-maintaining phosphoprotein 1	CHAMP1	Homo sapiens	89.102	28	28	156172000	150118000	161645000	157227000	186065000	186925000	193363000	184777000	160641000	164434000	160119000	163522000	167130000	168149000	169561000	168390000
328	1	Q9BV73	Q9BV73	Centrosome-associated protein CEP250	CEP250	Homo sapiens	281.141	28	28	52656900	49670100	55339800	55801200	44946600	42657300	44188600	45791100	60418800	63252300	64064800	64385900	52337000	54185400	55606200	61460300
329	1	Q9GZR7	Q9GZR7	ATP-dependent RNA helicase DDX24	DDX24	Homo sapiens	96.333	28	28	212895000	209243000	214066000	210803000	144886000	150166000	140332000	141978000	212890000	209788000	210849000	200689000	177571000	175603000	171043000	173445000
330	1	Q9H2M9	Q9H2M9	Rab3 GTPase-activating protein non-catalytic subunit	RAB3GAP2	Homo sapiens	155.984	28	28	58600700	64206800	64527500	62797300	53300000	57214700	54936300	58815100	60188700	66277900	62320400	67556900	58863600	59825900	63866800	62539300
331	1	Q9H3S7	Q9H3S7	Tyrosine-protein phosphatase non-receptor type 23	PTPN23	Homo sapiens	178.974	28	28	19568800	20910400	21742900	22175500	18495300	18116300	18502500	20221400	20710300	22667900	21109800	23002400	20927000	20412900	21929300	22657000
332	1	Q9NQW6	Q9NQW6	Anillin	ANLN	Homo sapiens	124.203	28	28	230057000	230062000	245563000	233625000	224081000	221360000	210069000	220890000	231158000	241518000	240591000	235060000	235536000	225642000	252553000	245196000
333	1	Q9NVP1	Q9NVP1	ATP-dependent RNA helicase DDX18	DDX18	Homo sapiens	75.408	28	28	402334000	389223000	386917000	380650000	411026000	421656000	385296000	403432000	383858000	379922000	363309000	353223000	373601000	362845000	385015000	371098000
334	1	Q9NYU2	Q9NYU2	UDP-glucose:glycoprotein glucosyltransferase 1	UGGT1	Homo sapiens	177.192	29	28	216020000	211050000	212621000	204352000	254613000	250842000	247861000	241157000	220955000	213614000	216951000	207803000	236680000	236022000	239937000	235379000
335	1	Q9NZB2	Q9NZB2	Constitutive coactivator of PPAR-gamma-like protein 1	FAM120A	Homo sapiens	121.888	31	28	166708000	165002000	176147000	170638000	173304000	164490000	153244000	167051000	182275000	191099000	181549000	186359000	194566000	176256000	194533000	194007000
336	1	Q9UDY2	Q9UDY2	Tight junction protein 2	TJP2	Homo sapiens	133.958	28	28	105601000	106031000	114857000	111771000	77849900	79254300	71755600	80630400	103633000	117057000	106787000	113262000	87873900	88974600	91209700	94168400
337	1	Q9UPN4	Q9UPN4	Centrosomal protein of 131 kDa	CEP131	Homo sapiens	122.15	28	28	26775900	26588000	28973900	27826800	24047000	23009800	22857400	23556400	28448200	30484100	27835700	27865200	26335700	25775400	26740100	27192600
338	1	Q9Y4L1	Q9Y4L1	Hypoxia up-regulated protein 1	HYOU1	Homo sapiens	111.34	28	28	242325000	233653000	229210000	236993000	251696000	249195000	252352000	236976000	244210000	240041000	243203000	234242000	246567000	250442000	247188000	241408000
339	1	O00410	O00410	Importin-5	IPO5	Homo sapiens	123.633	28	27	383364000	381058000	433856000	427856000	289658000	297515000	275229000	297087000	362043000	416931000	357826000	399442000	335108000	345135000	366171000	393865000
340	1	O15061	O15061	Synemin	SYNM	Homo sapiens	172.868	27	27	267433000	252117000	262232000	254893000	266305000	278463000	275993000	271812000	294712000	295454000	294425000	292425000	291274000	291744000	291679000	292476000
341	1	O15381	O15381	Nuclear valosin-containing protein-like	NVL	Homo sapiens	95.053	27	27	120910000	115872000	113501000	107082000	120798000	121291000	115825000	116824000	115073000	110602000	113618000	105922000	116258000	115366000	112639000	111381000
342	1	O43149	O43149	Zinc finger ZZ-type and EF-hand domain-containing protein 1	ZZEF1	Homo sapiens	331.083	27	27	30501000	32876100	31117600	33497700	25666700	26129600	25492900	26461000	31818100	36405300	31117200	33603700	30612300	29881800	31971200	33133200
343	1	O43491	O43491	Band 4.1-like protein 2	EPB41L2	Homo sapiens	112.588	29	27	268900000	261843000	272178000	258872000	318207000	314272000	308167000	300237000	260814000	250191000	260214000	256298000	270411000	275541000	276396000	270802000
344	1	O75122	O75122	CLIP-associating protein 2	CLASP2	Homo sapiens	141.065	27	27	81094200	76738500	82315800	79847800	80670600	82607500	75859900	84072500	81118400	84090000	84338200	88085700	84264200	87169600	88903500	88789900
345	1	O75153	O75153	Clustered mitochondria protein homolog	CLUH	Homo sapiens	146.673	27	27	167492000	173993000	191454000	192141000	116248000	117680000	109910000	122363000	163430000	193161000	180013000	191441000	143559000	142499000	154024000	160218000
346	1	O75694	O75694	Nuclear pore complex protein Nup155	NUP155	Homo sapiens	155.203	27	27	133800000	131881000	134574000	132479000	148302000	153202000	142453000	148716000	129219000	136206000	128487000	132068000	134277000	135019000	136913000	133162000
347	1	P08581	P08581	Hepatocyte growth factor receptor	MET	Homo sapiens	155.544	27	27	166862000	163579000	171329000	155414000	177572000	179682000	175100000	169926000	159295000	151004000	157363000	154287000	174448000	165614000	173566000	170815000
348	1	P11047	P11047	Laminin subunit gamma-1	LAMC1	Homo sapiens	177.608	28	27	89418200	86658500	84026200	82236200	74608000	71005000	69751700	68430200	88029300	80133300	78886100	78035400	79138200	77264000	77617400	76863600
349	1	P12814	P12814	Alpha-actinin-1	ACTN1	Homo sapiens	103.062	28	27	334593000	347456000	357808000	338190000	354226000	373668000	346635000	370656000	375912000	424515000	387768000	391988000	379449000	371456000	367186000	397933000
350	1	P38646	P38646	Stress-70 protein, mitochondrial	HSPA9	Homo sapiens	73.682	27	27	2476320000	2395320000	2429270000	2414270000	2497670000	2472170000	2399270000	2407090000	2355450000	2276740000	2247290000	2283230000	2181940000	2153150000	2189780000	2111000000
351	1	P78332	P78332	RNA-binding protein 6	RBM6	Homo sapiens	128.644	28	27	168208000	158285000	167353000	158008000	149954000	150954000	146503000	146839000	162710000	161283000	161136000	158277000	155784000	156623000	148164000	148008000
352	1	P82094	P82094	TATA element modulatory factor	TMF1	Homo sapiens	122.842	27	27	116928000	116343000	118570000	114777000	99195700	92342800	94593800	95582200	115497000	117582000	121556000	119666000	109548000	108673000	112705000	107631000
353	1	Q01780	Q01780	Exosome complex component 10	EXOSC10	Homo sapiens	100.833	27	27	150671000	152043000	151590000	148701000	152696000	146797000	147340000	148038000	143147000	145592000	148602000	144804000	144218000	149276000	145555000	148275000
354	1	Q12955	Q12955	Ankyrin-3	ANK3	Homo sapiens	480.418	35	27	90237600	84818700	87117700	86771300	95536900	99020900	93664700	103097000	83674300	83517300	84438600	80405000	90947000	95782500	100015000	99786900
355	1	Q14160	Q14160	Protein scribble homolog	SCRIB	Homo sapiens	177.727	29	27	515540000	485373000	486338000	491120000	552188000	546406000	522752000	536781000	515212000	497451000	496006000	478022000	545000000	537420000	540452000	528313000
356	1	Q15648	Q15648	Mediator of RNA polymerase II transcription subunit 1	MED1	Homo sapiens	168.48	27	27	83915000	85114700	85628200	87780500	100549000	96559400	91064100	96865800	91499600	86931900	90043700	86842900	93136500	94415600	96573300	94235700
357	1	Q6UVK1	Q6UVK1	Chondroitin sulfate proteoglycan 4	CSPG4	Homo sapiens	250.54	27	27	21761600	20816500	22090100	21664700	28806700	27516100	27168900	28543100	23674700	23674200	23600300	23776100	31406200	32339500	34169900	32566000
358	1	Q7Z3J2	Q7Z3J2	VPS35 endosomal protein-sorting factor-like	VPS35L	Homo sapiens	109.566	27	27	231049000	238251000	256003000	252103000	268156000	266840000	249277000	270205000	241304000	263096000	261979000	280012000	280523000	248807000	289381000	299159000
359	1	Q7Z3U7	Q7Z3U7	Protein MON2 homolog	MON2	Homo sapiens	190.362	27	27	134474000	140556000	148599000	151506000	114739000	117538000	112501000	125287000	130911000	147220000	140900000	151212000	127728000	129100000	136342000	144067000
360	1	Q86UK7	Q86UK7	E3 ubiquitin-protein ligase ZNF598	ZNF598	Homo sapiens	98.638	27	27	183506000	182888000	188154000	189728000	169991000	170110000	162572000	168959000	190922000	209848000	209551000	199228000	181487000	179173000	192882000	195482000
361	1	Q86UP3	Q86UP3	Zinc finger homeobox protein 4	ZFHX4	Homo sapiens	393.74	37	27	39496400	37206300	41553900	38499100	32715200	35323700	31489700	32039400	39775700	37771100	37999600	36722800	36852800	34116400	34098400	35111000
362	1	Q8IWA0	Q8IWA0	WD repeat-containing protein 75	WDR75	Homo sapiens	94.5	27	27	112256000	108620000	113220000	108773000	106799000	120112000	109392000	107505000	103946000	110990000	113637000	113516000	109304000	105463000	99496700	97237000
363	1	Q8N1W1	Q8N1W1	Rho guanine nucleotide exchange factor 28	ARHGEF28	Homo sapiens	191.894	27	27	7130010	7713460	8152670	8016660	6109090	6603950	6954890	7040550	7217920	7952470	7587680	7845070	7186700	8241250	8436780	8602810
364	1	Q8TCU6	Q8TCU6	Phosphatidylinositol 3,4,5-trisphosphate-dependent Rac exchanger 1 protein	PREX1	Homo sapiens	186.204	27	27	64037400	65673300	70448100	68646600	45113000	45660300	43012400	44983600	70104300	84412000	75530000	76675300	58553000	62705400	64086600	67343300
365	1	Q8TDY2	Q8TDY2	RB1-inducible coiled-coil protein 1	RB1CC1	Homo sapiens	183.094	27	27	164880000	153495000	173850000	169378000	140149000	143701000	150850000	143426000	183076000	186940000	176366000	186410000	164417000	169087000	182799000	174873000
366	1	Q8TEW0	Q8TEW0	Partitioning defective 3 homolog	PARD3	Homo sapiens	151.426	27	27	87881100	87824200	96205600	94180700	93869300	90916400	85194100	84039200	82910300	96846100	86623500	92898000	95302900	87864600	93915900	88895900
367	1	Q92499	Q92499	ATP-dependent RNA helicase DDX1	DDX1	Homo sapiens	82.434	27	27	218547000	216480000	224467000	220682000	220412000	222380000	206451000	220713000	215617000	230623000	219471000	230060000	209095000	211797000	221158000	223785000
368	1	Q92614	Q92614	Unconventional myosin-XVIIIa	MYO18A	Homo sapiens	233.116	27	27	18583600	17568000	17563800	18366300	20723800	21999300	19382200	20444700	19987600	19565100	20775600	20455200	21242900	19885000	21197100	20433000
369	1	Q92618	Q92618	Zinc finger protein 516	ZNF516	Homo sapiens	124.291	28	27	149721000	153607000	155713000	141482000	155245000	147746000	145660000	148638000	152847000	142699000	151442000	143516000	141409000	141129000	134430000	129718000
370	1	Q92620	Q92620	Pre-mRNA-splicing factor ATP-dependent RNA helicase PRP16	DHX38	Homo sapiens	140.508	27	27	45386900	46157300	47256600	44678000	38808300	38586000	37295500	38903300	47250900	48879600	45033900	49171600	41765100	42509600	43140000	44291600
371	1	Q9BPX3	Q9BPX3	Condensin complex subunit 3	NCAPG	Homo sapiens	114.337	27	27	136349000	141244000	152805000	148116000	99389700	105403000	97266800	106930000	147338000	164499000	152893000	166399000	130353000	124384000	136167000	145827000
372	1	Q9BSJ8	Q9BSJ8	Extended synaptotagmin-1	ESYT1	Homo sapiens	122.857	27	27	2024010000	1967050000	1936150000	1945350000	2383770000	2356120000	2311210000	2269460000	2090460000	1946330000	2061200000	1975390000	2183930000	2252510000	2267500000	2196160000
373	1	Q9BTW9	Q9BTW9	Tubulin-specific chaperone D	TBCD	Homo sapiens	132.601	27	27	187821000	200419000	220407000	210436000	166141000	173370000	160981000	180770000	179060000	220952000	204653000	216469000	189159000	194291000	203447000	214132000
374	1	Q9C0J8	Q9C0J8	pre-mRNA 3' end processing protein WDR33	WDR33	Homo sapiens	145.891	27	27	134746000	130704000	127191000	128043000	143170000	141155000	133307000	133617000	136864000	123351000	127370000	130406000	137836000	143526000	134435000	142585000
375	1	Q9H0D6	Q9H0D6	5'-3' exoribonuclease 2	XRN2	Homo sapiens	108.582	27	27	175969000	182833000	192584000	176090000	181396000	182180000	162936000	180721000	181914000	186549000	185449000	176178000	175363000	191583000	188890000	190916000
376	1	Q9H2G2	Q9H2G2	STE20-like serine/threonine-protein kinase	SLK	Homo sapiens	142.697	28	27	474316000	466218000	533456000	522395000	388793000	405148000	379931000	397217000	463908000	538639000	488653000	523874000	432706000	441602000	497634000	497495000
377	1	Q9HD20	Q9HD20	Endoplasmic reticulum transmembrane helix translocase	ATP13A1	Homo sapiens	132.957	27	27	185704000	178312000	178528000	177287000	221150000	227029000	226203000	221966000	195925000	191709000	198562000	190394000	208883000	210819000	209448000	205209000
378	1	Q9NWH9	Q9NWH9	SAFB-like transcription modulator	SLTM	Homo sapiens	117.151	27	27	87141400	84901600	88413400	82965100	103240000	99560900	99148100	94837200	95867500	89983900	87950000	90252000	96935700	92732400	98996000	91386100
379	1	Q9NXF1	Q9NXF1	Testis-expressed protein 10	TEX10	Homo sapiens	105.674	27	27	81206800	75696300	78676700	76908900	86840200	87147400	80653700	82762300	78775800	75153600	74719800	76017200	78102700	79801100	76343700	76281700
380	1	Q9ULM3	Q9ULM3	YEATS domain-containing protein 2	YEATS2	Homo sapiens	150.784	27	27	249428000	251413000	246297000	239640000	249367000	254415000	230321000	244240000	286988000	270040000	299551000	295949000	284139000	291715000	296893000	288568000
381	1	Q9UNX4	Q9UNX4	WD repeat-containing protein 3	WDR3	Homo sapiens	106.1	27	27	865614000	856815000	848922000	844309000	895358000	972136000	930858000	918964000	733090000	749824000	764769000	814495000	795159000	769916000	762304000	745260000
382	1	Q9Y4B6	Q9Y4B6	DDB1- and CUL4-associated factor 1	DCAF1	Homo sapiens	169.01	27	27	144604000	142233000	156901000	145152000	126082000	126420000	119270000	123157000	146393000	150094000	142520000	147148000	131429000	123167000	132745000	133696000
383	1	Q9Y4C1	Q9Y4C1	Lysine-specific demethylase 3A	KDM3A	Homo sapiens	147.343	27	27	50811800	47236100	53434500	45199700	40838200	37997200	38251300	44341400	88574900	83875100	91468900	84368500	87702300	82066500	83170000	88863200
384	1	O00159	O00159	Unconventional myosin-Ic	MYO1C	Homo sapiens	121.682	26	26	120966000	122855000	118059000	121491000	149688000	150025000	150641000	144318000	115386000	106014000	108140000	108528000	117958000	117415000	116581000	118316000
385	1	O00429	O00429	Dynamin-1-like protein	DNM1L	Homo sapiens	81.877	26	26	87590300	94556900	100726000	103202000	71024200	76731900	70022600	75505800	87512200	111297000	99505000	106512000	83279500	85059200	94140400	99638000
386	1	O60271	O60271	C-Jun-amino-terminal kinase-interacting protein 4	SPAG9	Homo sapiens	146.207	29	26	54799000	56736400	64402500	60747600	53623600	55626800	49988400	56666400	53005900	62015000	59426400	58466100	58088300	54614900	61048900	62389000
387	1	O60343	O60343	TBC1 domain family member 4	TBC1D4	Homo sapiens	146.567	26	26	263375000	281775000	309425000	295545000	212192000	228305000	212045000	230757000	267274000	301922000	276505000	305460000	254536000	249019000	275708000	285238000
388	1	O75815	O75815	Breast cancer anti-estrogen resistance protein 3	BCAR3	Homo sapiens	92.566	27	26	34344000	39126600	40187900	39014800	28913800	29294600	27887200	31610400	42059100	48873700	43747700	47840600	37906800	39410200	41732300	43014500
389	1	O94874	O94874	E3 UFM1-protein ligase 1	UFL1	Homo sapiens	89.597	26	26	167237000	167898000	168724000	159191000	183355000	180972000	177494000	175226000	167920000	156118000	161445000	161005000	166022000	169091000	168511000	162503000
390	1	O95248	O95248	Myotubularin-related protein 5	SBF1	Homo sapiens	208.446	28	26	44186200	44754300	47799000	49042200	40120500	37298600	45635900	36876500	50267100	51918900	47607200	55070300	47736000	45355700	47702400	48848200
391	1	O95782	O95782	AP-2 complex subunit alpha-1	AP2A1	Homo sapiens	107.547	33	26	379672000	362859000	372476000	366944000	422783000	432298000	418190000	420423000	393923000	374493000	378247000	381313000	408891000	417909000	422471000	422545000
392	1	P08670	P08670	Vimentin	VIM	Homo sapiens	53.652	33	26	18627500000	17947000000	18432700000	17718600000	18519600000	18026000000	17359700000	17609000000	20118000000	19815000000	19544800000	20162200000	19465900000	19654400000	18711300000	19179000000
393	1	P11586	P11586	C-1-tetrahydrofolate synthase, cytoplasmic	MTHFD1	Homo sapiens	101.531	26	26	299365000	315198000	354139000	339159000	253404000	262746000	239281000	266401000	297471000	351304000	318410000	356307000	284609000	284863000	307098000	323975000
394	1	P15144	P15144	Aminopeptidase N	ANPEP	Homo sapiens	109.54	26	26	554587000	540426000	537893000	519340000	607607000	597983000	570499000	571478000	633406000	615177000	646417000	603782000	662395000	694199000	636175000	670984000
395	1	P18583	P18583	Protein SON	SON	Homo sapiens	263.835	26	26	137174000	133605000	137478000	136323000	143839000	145756000	139228000	138481000	133495000	130958000	137681000	120281000	137793000	134208000	141618000	135827000
396	1	P20585	P20585	DNA mismatch repair protein Msh3	MSH3	Homo sapiens	127.415	26	26	95010600	96296600	99273200	93928600	104315000	98930200	98073200	99687500	98259300	107376000	101806000	108250000	109153000	105830000	112288000	111270000
397	1	P22102	P22102	Trifunctional purine biosynthetic protein adenosine-3	GART	Homo sapiens	107.766	26	26	183490000	192075000	219161000	214825000	132290000	137855000	126457000	135324000	174669000	220123000	184357000	212057000	161493000	156691000	171776000	185341000
398	1	P25205	P25205	DNA replication licensing factor MCM3	MCM3	Homo sapiens	90.981	26	26	178600000	174336000	178535000	170083000	143315000	147968000	140071000	149951000	176628000	184092000	180420000	175276000	154973000	153095000	156242000	163124000
399	1	P28290	P28290	Protein ITPRID2	ITPRID2	Homo sapiens	138.387	26	26	35847600	36218000	39125600	37015000	38331900	37343200	37284000	37882100	38305000	39158900	40041100	38749400	43581100	44084200	41853800	42203900
400	1	P31939	P31939	Bifunctional purine biosynthesis protein ATIC	ATIC	Homo sapiens	64.616	26	26	258946000	275902000	308356000	315660000	207654000	210889000	187144000	211694000	260613000	330806000	290515000	314015000	257232000	251730000	276721000	285673000
401	1	P43304	P43304	Glycerol-3-phosphate dehydrogenase, mitochondrial	GPD2	Homo sapiens	80.852	26	26	135635000	132374000	131198000	125077000	159521000	168244000	148799000	149247000	137775000	128166000	135939000	127053000	142247000	144409000	137805000	142622000
402	1	P46821	P46821	Microtubule-associated protein 1B	MAP1B	Homo sapiens	270.639	27	26	84304800	84645600	91043600	90604000	90292000	91667800	88346300	100258000	89861400	98759000	92641700	102909000	94519700	91037100	99996000	103194000
403	1	P47897	P47897	Glutamine--tRNA ligase	QARS1	Homo sapiens	87.799	26	26	155308000	157356000	163572000	165271000	137593000	138889000	130586000	140934000	131008000	144180000	138700000	146210000	132531000	131461000	142468000	141921000
404	1	P49368	P49368	T-complex protein 1 subunit gamma	CCT3	Homo sapiens	60.533	26	26	828665000	828761000	918593000	882904000	705103000	718871000	667045000	723029000	812590000	938911000	881893000	927876000	755503000	758867000	767694000	832489000
405	1	P49736	P49736	DNA replication licensing factor MCM2	MCM2	Homo sapiens	101.897	26	26	797769000	792711000	831336000	811502000	659101000	678331000	670168000	666431000	816587000	808524000	840482000	813463000	701114000	706834000	727356000	729453000
406	1	P49790	P49790	Nuclear pore complex protein Nup153	NUP153	Homo sapiens	153.941	26	26	77252100	78016100	76698300	78972400	76734400	78532800	75200800	72655800	77879900	75664600	78156500	73599600	75102400	79874400	79901400	78937400
407	1	P49915	P49915	GMP synthase [glutamine-hydrolyzing]	GMPS	Homo sapiens	76.718	26	26	705662000	735067000	813575000	801293000	534087000	576808000	528748000	586603000	668018000	800136000	712045000	777739000	617832000	628977000	681395000	716826000
408	1	P52701	P52701	DNA mismatch repair protein Msh6	MSH6	Homo sapiens	152.789	26	26	148009000	156377000	166757000	163630000	118640000	120658000	108237000	121790000	145186000	164027000	157432000	163227000	132169000	142383000	146129000	156870000
409	1	P54098	P54098	DNA polymerase subunit gamma-1	POLG	Homo sapiens	139.564	26	26	120269000	110237000	109801000	113070000	123301000	127701000	120068000	126239000	131249000	123799000	127719000	121737000	120153000	111201000	114606000	115386000
410	1	P57678	P57678	Gem-associated protein 4	GEMIN4	Homo sapiens	120.037	26	26	334665000	350338000	363386000	377052000	296482000	287558000	288943000	304693000	363052000	368540000	360004000	389463000	324384000	319454000	339216000	344126000
411	1	P78347	P78347	General transcription factor II-I	GTF2I	Homo sapiens	112.418	27	26	279486000	272479000	275972000	274330000	273377000	269378000	249138000	265198000	296441000	283362000	283493000	286903000	288623000	286588000	294259000	290162000
412	1	Q13428	Q13428	Treacle protein	TCOF1	Homo sapiens	152.11	26	26	227010000	219248000	243378000	228716000	286807000	292247000	280677000	269159000	230322000	232106000	240172000	227711000	250818000	232573000	226447000	248260000
413	1	Q13617	Q13617	Cullin-2	CUL2	Homo sapiens	86.982	26	26	80621000	84668800	89429200	87939000	77299300	80783100	74204300	81013200	84029500	91729000	88924700	90121200	85436900	84512500	84423500	90865000
414	1	Q16891	Q16891	MICOS complex subunit MIC60	IMMT	Homo sapiens	83.679	26	26	317476000	303788000	310145000	311733000	382696000	381233000	351778000	353724000	306016000	305206000	307219000	304604000	319336000	325087000	304665000	313388000
415	1	Q5VT52	Q5VT52	Regulation of nuclear pre-mRNA domain-containing protein 2	RPRD2	Homo sapiens	156.02	26	26	94029600	90879700	92736500	86280500	91919100	91044900	87034800	90335100	96603600	91346700	93067700	92181500	95969900	93282600	97620500	96199200
416	1	Q5VZL5	Q5VZL5	Zinc finger MYM-type protein 4	ZMYM4	Homo sapiens	172.794	27	26	62967800	61658900	60872500	59784100	63530200	65313700	62193700	61168400	61064700	59722900	58587600	56203100	62149800	62848000	63805600	62600000
417	1	Q6UB35	Q6UB35	Monofunctional C1-tetrahydrofolate synthase, mitochondrial	MTHFD1L	Homo sapiens	105.788	26	26	101426000	98336500	97230400	99807800	102396000	101021000	95606900	100339000	101415000	95769800	93758300	94700200	98152900	94580600	95299000	92411500
418	1	Q76FK4	Q76FK4	Nucleolar protein 8	NOL8	Homo sapiens	131.619	26	26	119377000	122279000	115933000	110945000	121858000	121055000	125171000	118486000	114730000	107779000	116278000	113018000	109348000	114604000	110732000	107954000
419	1	Q7Z2W4	Q7Z2W4	Zinc finger CCCH-type antiviral protein 1	ZC3HAV1	Homo sapiens	101.433	26	26	77630300	77196600	81235600	76837000	76435700	79114100	71809100	73583900	77309700	81351200	80773600	81858000	80413800	78067000	82215600	81308100
420	1	Q7Z2Y5	Q7Z2Y5	Nik-related protein kinase	NRK	Homo sapiens	178.482	26	26	19700000	19020100	20668400	20508900	16492100	17920100	17741300	17039500	17540200	18113500	18055100	17226400	16173300	16627000	17594800	17726100
421	1	Q7Z3K3	Q7Z3K3	Pogo transposable element with ZNF domain	POGZ	Homo sapiens	155.346	26	26	47779000	45242500	45380100	47959100	54023500	53627100	51692200	48980800	49401500	46324500	47100900	44416400	50194900	49917500	49625400	51047900
422	1	Q7Z6E9	Q7Z6E9	E3 ubiquitin-protein ligase RBBP6	RBBP6	Homo sapiens	201.569	26	26	27813500	27401500	29566600	27653800	32145800	32113900	30242300	30189700	28921400	30412400	30783700	30604100	32056800	30238100	29508600	29678800
423	1	Q86XL3	Q86XL3	Ankyrin repeat and LEM domain-containing protein 2	ANKLE2	Homo sapiens	104.117	26	26	105081000	101940000	102426000	98768300	106271000	106433000	106865000	99494300	102980000	102578000	107231000	105362000	110298000	109994000	111396000	109335000
424	1	Q8IX01	Q8IX01	SURP and G-patch domain-containing protein 2	SUGP2	Homo sapiens	120.208	26	26	53579900	51584900	51311900	53074700	56221000	57940800	54973800	58359600	56252200	53259200	56270700	51567700	59499200	59367800	59099900	58214100
425	1	Q8N766	Q8N766	ER membrane protein complex subunit 1	EMC1	Homo sapiens	111.761	26	26	160753000	155945000	155502000	155720000	175104000	167627000	165853000	162191000	148611000	146411000	152280000	147765000	151918000	151600000	153422000	143008000
426	1	Q8WUM0	Q8WUM0	Nuclear pore complex protein Nup133	NUP133	Homo sapiens	128.981	26	26	157166000	161194000	161295000	159022000	192051000	189887000	187850000	182092000	152721000	156080000	159789000	160176000	165452000	161478000	160047000	159213000
427	1	Q8WUM4	Q8WUM4	Programmed cell death 6-interacting protein	PDCD6IP	Homo sapiens	96.023	26	26	90936800	100035000	108449000	109849000	76042800	77325700	73131900	80335200	103357000	124108000	112040000	120288000	98013000	101270000	103141000	113572000
428	1	Q92888	Q92888	Rho guanine nucleotide exchange factor 1	ARHGEF1	Homo sapiens	102.435	26	26	169339000	187811000	203167000	182064000	164360000	179091000	161995000	177014000	180106000	206596000	190881000	197957000	175129000	183810000	187749000	197729000
429	1	Q96EK7	Q96EK7	Constitutive coactivator of peroxisome proliferator-activated receptor gamma	FAM120B	Homo sapiens	103.785	26	26	70042500	72509000	73613400	71856200	53420800	56721200	52138400	56368100	74262300	77739400	75615600	80751800	69266700	69591000	74269900	72818000
430	1	Q96HW7	Q96HW7	Integrator complex subunit 4	INTS4	Homo sapiens	108.171	26	26	98273200	90934100	100427000	101744000	111829000	109245000	112766000	103058000	94999500	99748100	103381000	105953000	115510000	115088000	115310000	116627000
431	1	Q96T37	Q96T37	RNA-binding protein 15	RBM15	Homo sapiens	107.191	26	26	56195100	57349500	57448700	55086900	64730500	63806900	63976300	60952800	61707600	59098300	59292700	58236300	58833400	58466600	59275300	58158900
432	1	Q9BXJ9	Q9BXJ9	N-alpha-acetyltransferase 15, NatA auxiliary subunit	NAA15	Homo sapiens	101.275	30	26	815168000	851358000	933175000	909008000	628938000	650550000	585855000	662547000	775319000	904351000	867524000	938699000	731866000	721276000	765939000	823388000
433	1	Q9BZH6	Q9BZH6	WD repeat-containing protein 11	WDR11	Homo sapiens	136.687	26	26	92877400	92772700	94419500	95405800	105566000	107927000	106343000	105762000	100968000	105432000	96878600	101918000	101838000	104276000	104868000	112243000
434	1	Q9C0C9	Q9C0C9	(E3-independent) E2 ubiquitin-conjugating enzyme	UBE2O	Homo sapiens	141.296	26	26	122433000	126951000	143517000	143860000	89097100	85909200	84543600	90547900	151272000	168199000	153136000	161262000	129086000	130386000	143040000	141387000
435	1	Q9H2U1	Q9H2U1	ATP-dependent DNA/RNA helicase DHX36	DHX36	Homo sapiens	114.762	26	26	249170000	242525000	259766000	262052000	243018000	232121000	207617000	222531000	234003000	259124000	253294000	262768000	260494000	247125000	246743000	264482000
436	1	Q9NS87	Q9NS87	Kinesin-like protein KIF15	KIF15	Homo sapiens	160.162	26	26	46283400	47860900	54778100	52481700	31642700	34490000	33331500	36877600	45008600	53075200	45769800	47024700	38690700	38337600	40793800	43157400
437	1	Q9NSV4	Q9NSV4	Protein diaphanous homolog 3	DIAPH3	Homo sapiens	136.93	26	26	14348800	14866000	15997900	15994100	12394200	11573000	11532000	12474300	15608300	16995700	15291000	16711600	14648300	14444600	16149800	16209200
438	1	Q9NVM9	Q9NVM9	Integrator complex subunit 13	INTS13	Homo sapiens	80.227	26	26	161279000	159051000	163467000	152318000	159737000	167523000	159595000	159278000	164073000	168560000	159105000	155746000	169834000	161774000	167945000	167578000
439	1	Q9UBF2	Q9UBF2	Coatomer subunit gamma-2	COPG2	Homo sapiens	97.623	26	26	199909000	215854000	220150000	225493000	195683000	203251000	188515000	210496000	213146000	233534000	216561000	234205000	212509000	206036000	240429000	236320000
440	1	Q9UBW7	Q9UBW7	Zinc finger MYM-type protein 2	ZMYM2	Homo sapiens	154.913	26	26	113591000	110343000	111575000	106563000	111082000	111151000	105166000	109264000	115257000	110944000	119238000	112254000	117501000	109524000	118714000	117582000
441	1	Q9UKN8	Q9UKN8	General transcription factor 3C polypeptide 4	GTF3C4	Homo sapiens	91.982	26	26	251163000	255953000	275058000	246390000	255491000	259253000	243808000	253995000	261515000	269578000	253585000	259197000	258737000	256336000	259711000	264390000
442	1	Q9Y3P9	Q9Y3P9	Rab GTPase-activating protein 1	RABGAP1	Homo sapiens	121.737	26	26	126284000	137196000	143354000	136473000	119863000	127405000	121248000	128558000	132224000	154304000	145019000	154858000	137010000	139455000	142275000	150800000
443	1	Q9Y613	Q9Y613	FH1/FH2 domain-containing protein 1	FHOD1	Homo sapiens	126.554	26	26	64664900	67081500	73510700	73648100	63028300	63506500	57828300	65246500	65487900	75689000	71263600	78827100	68524500	70662700	72721500	77744200
444	1	O00267	O00267	Transcription elongation factor SPT5	SUPT5H	Homo sapiens	121.002	25	25	78932500	75249500	73811500	76264000	80126700	80159100	72701200	71255300	78303100	70925200	79214600	79036100	74052400	79967800	74035800	77981700
445	1	O14686	O14686	Histone-lysine N-methyltransferase 2D	KMT2D	Homo sapiens	593.401	26	25	23813800	21639500	24098200	24456200	23305200	24116900	22634200	23807000	24756400	23292000	22230100	21820300	23367300	25339600	24396000	25184400
446	1	O15294	O15294	UDP-N-acetylglucosamine--peptide N-acetylglucosaminyltransferase 110 kDa subunit	OGT	Homo sapiens	116.925	25	25	49023500	50100900	51188400	50126600	38680900	35914300	35603700	38404700	50121700	52591200	50076500	52318700	47160800	47236500	48656700	49193300
447	1	O43719	O43719	17S U2 SnRNP complex component HTATSF1	HTATSF1	Homo sapiens	85.854	25	25	90840500	84872300	94019400	87344800	71627100	84497700	76926800	73785600	94043300	93982800	94756700	96432800	89041400	84545400	84829100	87850700
448	1	O60318	O60318	Germinal-center associated nuclear protein	MCM3AP	Homo sapiens	218.405	25	25	212656000	205633000	199458000	202401000	238432000	246125000	240590000	234934000	183767000	174031000	177669000	179291000	200789000	199193000	201834000	198685000
449	1	O75976	O75976	Carboxypeptidase D	CPD	Homo sapiens	152.935	25	25	59897800	59311200	60392600	59576600	68648800	67125500	64319300	65453300	61248400	58392100	60891900	60187700	62200400	61805800	60895600	60372800
450	1	O94851	O94851	[F-actin]-monooxygenase MICAL2	MICAL2	Homo sapiens	219.064	25	25	116388000	119041000	115920000	117262000	122078000	127553000	112727000	116537000	108934000	109308000	109633000	101733000	106356000	106998000	109522000	105012000
451	1	O94964	O94964	Microtubule cross-linking factor 2	MTCL2	Homo sapiens	183.861	25	25	9170520	9367230	9839420	9546930	6415160	6346830	5995980	6872740	9484790	10784800	9796330	10690500	8791440	8639990	9200190	9497690
452	1	P11498	P11498	Pyruvate carboxylase, mitochondrial	PC	Homo sapiens	129.633	25	25	74157200	72096700	69427200	73792500	90584600	88629200	85449500	86842900	66021400	64192300	63896700	62363200	71666000	71395900	70786100	68354100
453	1	P12956	P12956	X-ray repair cross-complementing protein 6	XRCC6	Homo sapiens	69.844	25	25	901267000	939000000	931784000	966670000	936947000	972469000	979935000	975069000	992591000	1097080000	981248000	1069970000	1052690000	1007710000	1032590000	1024700000
454	1	P29317	P29317	Ephrin type-A receptor 2	EPHA2	Homo sapiens	108.268	26	25	1408430000	1355970000	1359090000	1347090000	1747490000	1801660000	1736900000	1724360000	1511310000	1499730000	1444250000	1475290000	1595990000	1579060000	1537700000	1577530000
455	1	P38398	P38398	Breast cancer type 1 susceptibility protein	BRCA1	Homo sapiens	207.726	25	25	139448000	136456000	138587000	136937000	143130000	142749000	149080000	156782000	143758000	137773000	143722000	142471000	147095000	144789000	137937000	146505000
456	1	P42166	P42166	Lamina-associated polypeptide 2, isoform alpha	TMPO	Homo sapiens	75.492	25	25	811157000	782772000	803205000	767013000	743609000	781636000	732151000	736533000	841572000	777180000	815588000	804032000	772849000	787407000	753745000	772698000
457	1	P48643	P48643	T-complex protein 1 subunit epsilon	CCT5	Homo sapiens	59.672	25	25	516041000	503463000	553194000	551303000	439109000	435830000	420959000	442626000	492553000	539416000	520836000	552885000	484589000	479293000	475139000	503693000
458	1	P52272	P52272	Heterogeneous nuclear ribonucleoprotein M	HNRNPM	Homo sapiens	77.518	25	25	1819210000	1782180000	1797580000	1776890000	1898860000	1975560000	1962130000	1769590000	1794250000	1813380000	1826220000	1790690000	1906100000	1837490000	1797160000	1802790000
459	1	P55884	P55884	Eukaryotic translation initiation factor 3 subunit B	EIF3B	Homo sapiens	92.482	25	25	331931000	342206000	347731000	332553000	292146000	292360000	269606000	296274000	329375000	346081000	329443000	347039000	319797000	312917000	335951000	345424000
460	1	P78344	P78344	Eukaryotic translation initiation factor 4 gamma 2	EIF4G2	Homo sapiens	102.363	25	25	181600000	177074000	178187000	181119000	179202000	192648000	180064000	184145000	185368000	188369000	185410000	186408000	188235000	181751000	195869000	197025000
461	1	Q03701	Q03701	CCAAT/enhancer-binding protein zeta	CEBPZ	Homo sapiens	120.977	25	25	387136000	380639000	373783000	370800000	435912000	442657000	417499000	413651000	374309000	364501000	371519000	359544000	376342000	387463000	372005000	373206000
462	1	Q07065	Q07065	Cytoskeleton-associated protein 4	CKAP4	Homo sapiens	66.021	25	25	603675000	586053000	597443000	585576000	810891000	794483000	773067000	751029000	614124000	603740000	615793000	597265000	679142000	685978000	690832000	688286000
463	1	Q14562	Q14562	ATP-dependent RNA helicase DHX8	DHX8	Homo sapiens	139.314	26	25	255375000	232952000	228867000	235730000	237596000	218832000	222791000	212667000	238515000	228504000	238612000	247543000	232530000	222968000	231806000	230536000
464	1	Q14692	Q14692	Ribosome biogenesis protein BMS1 homolog	BMS1	Homo sapiens	145.811	25	25	325394000	320972000	345319000	321083000	350888000	346382000	319870000	325818000	297145000	297608000	301574000	300009000	312741000	300784000	296940000	302042000
465	1	Q1KMD3	Q1KMD3	Heterogeneous nuclear ribonucleoprotein U-like protein 2	HNRNPUL2	Homo sapiens	85.105	25	25	400095000	414194000	391300000	409531000	528372000	534646000	516552000	502833000	432494000	407853000	421812000	412517000	480349000	474925000	470616000	463424000
466	1	Q5JRX3	Q5JRX3	Presequence protease, mitochondrial	PITRM1	Homo sapiens	117.415	25	25	61575900	58936800	59107300	56057200	66619700	65603400	61257300	64161000	61612400	59203200	60449700	58581300	57693700	58326900	59747500	55645700
467	1	Q5VTR2	Q5VTR2	E3 ubiquitin-protein ligase BRE1A	RNF20	Homo sapiens	113.663	27	25	189355000	178110000	200940000	193190000	159110000	167610000	163685000	166010000	201859000	206388000	205789000	210818000	191753000	183376000	184310000	196294000
468	1	Q68CQ4	Q68CQ4	U3 small nucleolar RNA-associated protein 25 homolog	UTP25	Homo sapiens	87.058	25	25	60224700	62949400	62138200	62073800	61083200	62201600	59864100	59905000	59815700	58915200	57578200	60778300	56477100	54743500	57130200	55027900
469	1	Q6PJT7	Q6PJT7	Zinc finger CCCH domain-containing protein 14	ZC3H14	Homo sapiens	82.878	25	25	131337000	126916000	129424000	124679000	130838000	130499000	121860000	127928000	133344000	132855000	133972000	126206000	128694000	124909000	126734000	126420000
470	1	Q6PL18	Q6PL18	ATPase family AAA domain-containing protein 2	ATAD2	Homo sapiens	158.559	28	25	185300000	178737000	179360000	176011000	109665000	108131000	102027000	106676000	148513000	139434000	136342000	139243000	117866000	121811000	124419000	119021000
471	1	Q6ZNB6	Q6ZNB6	NF-X1-type zinc finger protein NFXL1	NFXL1	Homo sapiens	101.341	25	25	31067200	30285400	30064100	28594100	38168700	38068800	36430300	37341700	29485900	26945600	28561100	26418400	29326200	31499400	30840900	29897200
472	1	Q8IY18	Q8IY18	Structural maintenance of chromosomes protein 5	SMC5	Homo sapiens	128.808	25	25	73512200	69410300	69748600	72523900	81508900	81596900	77427900	78160900	66508500	65801000	66007600	66981400	68297900	67220800	68254400	66998200
473	1	Q96A65	Q96A65	Exocyst complex component 4	EXOC4	Homo sapiens	110.499	25	25	77233500	80057300	89252300	83760000	83080200	85108600	79268400	83693200	75848000	86654000	81022600	87084700	85565600	83381300	93409600	91245600
474	1	Q96KR1	Q96KR1	Zinc finger RNA-binding protein	ZFR	Homo sapiens	117.013	25	25	122272000	119485000	116550000	117978000	124037000	121056000	124674000	117273000	120743000	115448000	117215000	114456000	116524000	117952000	119205000	117049000
475	1	Q96T76	Q96T76	MMS19 nucleotide excision repair protein homolog	MMS19	Homo sapiens	113.292	25	25	70782600	73654400	80755200	74438900	66768000	73370300	66511300	73926700	66301200	70901100	67756300	74413000	70159300	73930600	77597200	77211100
476	1	Q9H6S0	Q9H6S0	3'-5' RNA helicase YTHDC2	YTHDC2	Homo sapiens	160.251	25	25	42889400	43833400	47142100	46235500	41083300	42351800	36927200	38025100	39139100	42835900	43355600	45699900	41711000	40518700	44955200	45356400
477	1	Q9NZ08	Q9NZ08	Endoplasmic reticulum aminopeptidase 1	ERAP1	Homo sapiens	107.238	25	25	251649000	251713000	247558000	238983000	296056000	326426000	302988000	296367000	261306000	265579000	262589000	255861000	288322000	286400000	277069000	275542000
478	1	Q9P0V3	Q9P0V3	SH3 domain-binding protein 4	SH3BP4	Homo sapiens	107.496	25	25	98583700	95142600	98772100	97787500	92796300	91813700	86739500	87616100	102664000	103341000	102759000	103171000	97412800	96884200	99656900	100184000
479	1	Q9Y4E8	Q9Y4E8	Ubiquitin carboxyl-terminal hydrolase 15	USP15	Homo sapiens	112.422	27	25	38249200	44026700	46967200	41791100	35204700	36998800	33050600	36181500	38632600	42805100	42088500	40330600	37026200	38626400	37851400	40896500
480	1	Q9Y6D6	Q9Y6D6	Brefeldin A-inhibited guanine nucleotide-exchange protein 1	ARFGEF1	Homo sapiens	208.77	25	25	173932000	178134000	181092000	196365000	153142000	157837000	157205000	174568000	181975000	190804000	180852000	187116000	183680000	171971000	195944000	188494000
481	1	O00203	O00203	AP-3 complex subunit beta-1	AP3B1	Homo sapiens	121.321	29	24	652262000	704691000	745569000	745556000	662653000	690027000	629181000	705468000	680354000	768359000	698567000	758578000	722044000	683146000	786278000	780646000
482	1	O00469	O00469	Procollagen-lysine,2-oxoglutarate 5-dioxygenase 2	PLOD2	Homo sapiens	84.686	24	24	131922000	128703000	128549000	124873000	218917000	218094000	212308000	207661000	155173000	150056000	154141000	149541000	224202000	210507000	219641000	221853000
483	1	O14617	O14617	AP-3 complex subunit delta-1	AP3D1	Homo sapiens	130.159	24	24	79525200	83488300	93159400	87646900	80848600	84014200	78143700	81250800	82461500	90984200	92084700	94942000	90417000	84647500	95501900	99218000
484	1	O14976	O14976	Cyclin-G-associated kinase	GAK	Homo sapiens	143.193	24	24	17131100	18460300	18919000	16932000	17841300	19142700	17714200	19088600	20901500	20285900	21243700	19350600	18643600	21528500	19613200	22179800
485	1	O43242	O43242	26S proteasome non-ATPase regulatory subunit 3	PSMD3	Homo sapiens	60.978	24	24	197774000	199719000	217675000	211930000	202407000	213059000	190013000	209978000	197555000	222869000	212649000	217058000	197117000	207189000	205504000	207941000
486	1	O60292	O60292	Signal-induced proliferation-associated 1-like protein 3	SIPA1L3	Homo sapiens	194.611	24	24	26711300	24558800	26048600	26378500	29509600	29512100	27328800	28232500	24843000	21990600	24000200	22128200	25912000	25801300	26078900	26851300
487	1	O60488	O60488	Long-chain-fatty-acid--CoA ligase 4	ACSL4	Homo sapiens	79.189	26	24	1462110000	1414140000	1442090000	1369360000	1268610000	1280730000	1191240000	1232100000	1310990000	1272100000	1271240000	1308560000	1285610000	1340810000	1322180000	1280410000
488	1	O75150	O75150	E3 ubiquitin-protein ligase BRE1B	RNF40	Homo sapiens	113.682	24	24	75347500	78548200	82496800	77807600	70969200	71930700	70524600	72908200	83808400	84651600	83371700	85169900	82009300	78460700	81140300	79918700
489	1	P02452	P02452	Collagen alpha-1(I) chain	COL1A1	Homo sapiens	138.912	26	24	374515000	352850000	353052000	344298000	327759000	323355000	316906000	311417000	117655000	119653000	113509000	121548000	114148000	109606000	98306200	134339000
490	1	P04843	P04843	Dolichyl-diphosphooligosaccharide--protein glycosyltransferase subunit 1	RPN1	Homo sapiens	68.57	24	24	720982000	700856000	718548000	714903000	832616000	868742000	807334000	785814000	749959000	733257000	726386000	738436000	763844000	763521000	752329000	732018000
491	1	P08473	P08473	Neprilysin	MME	Homo sapiens	85.514	24	24	107206000	110391000	109591000	107856000	130605000	134281000	134209000	131256000	129367000	124287000	129493000	128329000	152875000	153411000	149874000	154753000
492	1	P11021	P11021	Endoplasmic reticulum chaperone BiP	HSPA5	Homo sapiens	72.331	25	24	2820910000	2718310000	2672730000	2483630000	2756530000	2961460000	2703280000	2759590000	2778600000	2526980000	2616300000	2685260000	2709710000	2690310000	2665600000	2681450000
493	1	P13010	P13010	X-ray repair cross-complementing protein 5	XRCC5	Homo sapiens	82.705	24	24	1061450000	1094580000	1121900000	1108330000	1107740000	1133880000	1069430000	1150720000	1101430000	1143490000	1153900000	1175560000	1163450000	1162540000	1195950000	1148880000
494	1	P17987	P17987	T-complex protein 1 subunit alpha	TCP1	Homo sapiens	60.343	24	24	572163000	560427000	616917000	593984000	477760000	482069000	450246000	497408000	547030000	607605000	572413000	606320000	500693000	511102000	525313000	574625000
495	1	P23458	P23458	Tyrosine-protein kinase JAK1	JAK1	Homo sapiens	133.279	24	24	37665300	37398800	36929500	35977700	39044200	40282800	37665700	39831800	37040300	36509000	36416600	37186000	40228900	39952700	39321300	41167700
496	1	P33993	P33993	DNA replication licensing factor MCM7	MCM7	Homo sapiens	81.31	24	24	535501000	535161000	572093000	553314000	425281000	422560000	411703000	422127000	546567000	568347000	551660000	575069000	472650000	449419000	477270000	488118000
497	1	P35251	P35251	Replication factor C subunit 1	RFC1	Homo sapiens	128.257	24	24	82331600	78530700	81725700	79328600	78390100	81167400	76888100	76504200	77299000	76932800	75410900	76331700	78331700	78937500	78311600	82011100
498	1	P35606	P35606	Coatomer subunit beta'	COPB2	Homo sapiens	102.488	24	24	451577000	470325000	498605000	498962000	398450000	412079000	384426000	427774000	445008000	510790000	506144000	509435000	445675000	431560000	455476000	479121000
499	1	P42695	P42695	Condensin-2 complex subunit D3	NCAPD3	Homo sapiens	168.893	24	24	30487500	29078300	30689500	29271800	26152000	26612700	26438600	27517600	29231100	29247200	28935600	28635400	27294500	28271500	27596400	27388400
500	1	P49589	P49589	Cysteine--tRNA ligase, cytoplasmic	CARS1	Homo sapiens	85.474	24	24	111319000	117418000	131439000	126577000	99540300	99951400	94169900	108760000	113498000	138165000	123486000	129977000	105800000	99146800	112700000	116535000
501	1	P49748	P49748	Very long-chain specific acyl-CoA dehydrogenase, mitochondrial	ACADVL	Homo sapiens	70.392	24	24	327653000	330421000	321544000	312368000	497476000	488250000	469616000	457413000	367386000	344800000	350937000	339888000	409679000	405969000	407582000	404500000
502	1	P52789	P52789	Hexokinase-2	HK2	Homo sapiens	102.383	26	24	264803000	259690000	270413000	258608000	245798000	247157000	234700000	246736000	334960000	343590000	351412000	338745000	323301000	315805000	315609000	337393000
503	1	P54132	P54132	RecQ-like DNA helicase BLM	BLM	Homo sapiens	159.004	24	24	175150000	166434000	163302000	164386000	167582000	173058000	161460000	166058000	156284000	157613000	147800000	148276000	151149000	156327000	154710000	159332000
504	1	P55265	P55265	Double-stranded RNA-specific adenosine deaminase	ADAR	Homo sapiens	136.067	24	24	700277000	676388000	701773000	694413000	777940000	765923000	741219000	738794000	678926000	672751000	670750000	677632000	703885000	688155000	701930000	690325000
505	1	Q03252	Q03252	Lamin-B2	LMNB2	Homo sapiens	69.949	24	24	816621000	774426000	825145000	798045000	1039430000	1069320000	1016870000	979954000	819713000	795786000	826583000	789780000	885698000	892387000	905226000	897798000
506	1	Q08379	Q08379	Golgin subfamily A member 2	GOLGA2	Homo sapiens	113.089	24	24	238976000	223241000	218578000	233152000	251015000	258182000	243640000	245173000	233006000	225028000	219476000	215194000	224395000	224902000	228324000	215554000
507	1	Q08J23	Q08J23	RNA cytosine C(5)-methyltransferase NSUN2	NSUN2	Homo sapiens	86.473	24	24	194531000	201852000	204908000	208379000	177527000	182152000	160466000	184269000	195124000	215601000	192908000	212260000	174586000	174341000	182775000	187262000
508	1	Q12906	Q12906	Interleukin enhancer-binding factor 3	ILF3	Homo sapiens	95.341	27	24	855699000	875590000	892130000	853816000	895670000	946659000	854339000	901617000	871116000	841819000	843300000	858238000	885223000	891948000	882132000	883346000
509	1	Q13616	Q13616	Cullin-1	CUL1	Homo sapiens	89.679	24	24	252142000	264118000	278984000	270226000	239399000	234757000	216111000	252280000	268667000	300986000	281653000	299681000	271673000	269297000	270818000	286441000
510	1	Q13618	Q13618	Cullin-3	CUL3	Homo sapiens	88.931	24	24	95537600	99733000	106691000	106431000	89127400	94322700	86935500	95018200	100427000	115169000	108008000	111514000	96966200	97478600	100158000	102626000
511	1	Q14BN4	Q14BN4	Sarcolemmal membrane-associated protein	SLMAP	Homo sapiens	95.199	24	24	213790000	202669000	202327000	199191000	198995000	209570000	191368000	190812000	208427000	198678000	209946000	201625000	200886000	201764000	202072000	203302000
512	1	Q5VT25	Q5VT25	Serine/threonine-protein kinase MRCK alpha	CDC42BPA	Homo sapiens	197.312	24	24	106702000	110010000	110243000	105603000	118853000	124875000	107171000	114808000	104885000	110137000	107529000	114327000	120182000	115946000	117667000	120250000
513	1	Q6P1X5	Q6P1X5	Transcription initiation factor TFIID subunit 2	TAF2	Homo sapiens	136.974	24	24	11454600	10570300	11600000	11304600	11960900	11424600	11228300	11257600	10656700	11575800	10918700	11546900	10748200	11032000	10453600	10434500
514	1	Q86XP3	Q86XP3	ATP-dependent RNA helicase DDX42	DDX42	Homo sapiens	102.978	24	24	111933000	112585000	116135000	115512000	124012000	121153000	115796000	123008000	111818000	118356000	112319000	116272000	120862000	115698000	125034000	121862000
515	1	Q8IWI9	Q8IWI9	MAX gene-associated protein	MGA	Homo sapiens	336.165	24	24	9205020	8507560	9102420	8845490	7579680	8156150	7843420	7876240	9353730	9116920	10052800	9448960	9195540	8191390	9694460	8807610
516	1	Q8N3U4	Q8N3U4	Cohesin subunit SA-2	STAG2	Homo sapiens	141.329	26	24	46301600	45467700	45792900	45084000	48946700	47623800	47027400	47785200	49474900	47269400	45917300	46532700	48309800	47900900	48964900	47474100
517	1	Q8NG31	Q8NG31	Outer kinetochore KNL1 complex subunit KNL1	KNL1	Homo sapiens	265.396	24	24	11049500	10559100	11147300	11115400	9244120	9102410	8268980	8568890	11792400	12112600	11637500	11152400	9788610	10036700	10703600	10231400
518	1	Q92974	Q92974	Rho guanine nucleotide exchange factor 2	ARHGEF2	Homo sapiens	111.544	24	24	81645600	83743800	90875500	90915400	82087500	83453800	78848200	84308700	84100700	92488200	88697200	91952900	81667400	78343700	86979400	86909400
519	1	Q96GQ7	Q96GQ7	Probable ATP-dependent RNA helicase DDX27	DDX27	Homo sapiens	89.834	24	24	110684000	110616000	107601000	106129000	108153000	108404000	105763000	103537000	103061000	96924200	102371000	99963000	97984500	100422000	98621800	97532000
520	1	Q96QE3	Q96QE3	ATPase family AAA domain-containing protein 5	ATAD5	Homo sapiens	207.57	24	24	7425840	7278810	7590690	6935630	5353370	5863230	5041410	5460560	6843020	6830140	7160240	6831630	6348260	6653570	6249110	6618380
521	1	Q9H2D6	Q9H2D6	TRIO and F-actin-binding protein	TRIOBP	Homo sapiens	261.381	24	24	47838300	48535800	50475200	49952400	63820600	61465700	61632000	62772300	56927800	59885600	59496200	61147500	62693800	65474500	66526800	67502400
522	1	Q9H3U1	Q9H3U1	Protein unc-45 homolog A	UNC45A	Homo sapiens	103.077	24	24	188017000	195824000	212452000	216119000	160663000	160923000	151242000	162695000	180808000	225655000	208836000	216312000	179992000	176209000	194322000	214576000
523	1	Q9H8H2	Q9H8H2	ATP-dependent DNA helicase DDX31	DDX31	Homo sapiens	94.088	24	24	127300000	125458000	131752000	122472000	129856000	130188000	121566000	125933000	115859000	112104000	114889000	112155000	108619000	110912000	111673000	108179000
524	1	Q9HAV4	Q9HAV4	Exportin-5	XPO5	Homo sapiens	136.313	24	24	76202700	79555000	86483200	83475200	67487000	66564500	60687500	65264500	71134300	78879800	76490500	83162800	68628900	70374200	73623900	77634500
525	1	Q9HD67	Q9HD67	Unconventional myosin-X	MYO10	Homo sapiens	237.352	24	24	39788200	35751300	42521300	37965000	26478300	30177700	26167300	23933600	35803600	39432200	37488200	38865400	32389200	32886100	35311500	34495600
526	1	Q9NRZ9	Q9NRZ9	Lymphoid-specific helicase	HELLS	Homo sapiens	97.077	24	24	946300000	861671000	923831000	914835000	553142000	575065000	523704000	534809000	852903000	856890000	829481000	839675000	713280000	681565000	692976000	690007000
527	1	Q9P2R3	Q9P2R3	Rabankyrin-5	ANKFY1	Homo sapiens	128.399	24	24	109056000	106709000	112168000	110238000	106894000	113589000	101991000	106593000	114283000	115471000	113813000	111431000	111803000	112813000	121971000	117710000
528	1	Q9UGP8	Q9UGP8	Translocation protein SEC63 homolog	SEC63	Homo sapiens	87.998	24	24	260373000	263462000	261235000	254573000	308769000	323346000	308193000	305530000	252474000	244408000	251473000	246612000	271136000	265609000	263661000	264825000
529	1	Q9UHI6	Q9UHI6	Probable ATP-dependent RNA helicase DDX20	DDX20	Homo sapiens	92.239	24	24	95476700	93166400	101012000	98711400	81767900	76459400	75047800	79204600	100198000	105016000	98169500	106541000	81681200	89187400	93234100	92003800
530	1	Q9UMN6	Q9UMN6	Histone-lysine N-methyltransferase 2B	KMT2B	Homo sapiens	293.517	24	24	13773700	13716000	15747200	14369800	15729700	15159600	14873400	14248800	14915600	15445400	17538100	16877000	16654800	15823900	16389800	15836900
531	1	Q9UNY4	Q9UNY4	Transcription termination factor 2	TTF2	Homo sapiens	129.59	24	24	24647300	24598900	26542100	25719500	27178800	27497500	26856600	27807500	25742200	26375300	26835000	27666400	24363800	25291700	27356100	26604700
532	1	Q9Y3Z3	Q9Y3Z3	Deoxynucleoside triphosphate triphosphohydrolase SAMHD1	SAMHD1	Homo sapiens	72.203	24	24	125429000	131887000	139808000	142837000	159255000	160382000	151118000	165966000	122433000	138740000	132839000	140463000	136584000	137909000	140976000	154326000
533	1	O14647	O14647	Chromodomain-helicase-DNA-binding protein 2	CHD2	Homo sapiens	211.348	23	23	113868000	104016000	111160000	110589000	128612000	133981000	133191000	138716000	124657000	130300000	118400000	120934000	128971000	124612000	130120000	131382000
534	1	O43143	O43143	ATP-dependent RNA helicase DHX15	DHX15	Homo sapiens	90.934	23	23	431292000	407738000	435789000	421284000	404474000	410677000	401882000	404747000	414291000	436487000	421572000	430675000	420094000	420994000	418237000	411606000
535	1	O75448	O75448	Mediator of RNA polymerase II transcription subunit 24	MED24	Homo sapiens	110.306	23	23	18354700	17721300	18322800	18167100	20648100	20342400	19734900	19929800	18579900	18228800	17794500	18078900	19772800	18292100	18602900	17881200
536	1	O94973	O94973	AP-2 complex subunit alpha-2	AP2A2	Homo sapiens	103.961	23	23	87105500	87880300	92080200	89513200	103611000	104283000	100087000	102520000	92800300	98098800	94807600	92457000	101226000	106562000	106504000	105659000
537	1	O95155	O95155	Ubiquitin conjugation factor E4 B	UBE4B	Homo sapiens	146.184	23	23	13604600	13354600	14287100	13944600	10798300	10467300	10130100	11662400	13996900	15200500	14025100	15272800	12658500	12928300	14417900	14096200
538	1	P09884	P09884	DNA polymerase alpha catalytic subunit	POLA1	Homo sapiens	165.915	23	23	633065000	614732000	678887000	664489000	413430000	421695000	411321000	450320000	627550000	689370000	640634000	659279000	550886000	539386000	578077000	585031000
539	1	P11216	P11216	Glycogen phosphorylase, brain form	PYGB	Homo sapiens	96.699	29	23	127997000	131178000	142608000	145718000	114645000	113717000	105067000	113831000	142749000	172723000	156295000	171625000	143413000	138122000	151828000	163005000
540	1	P20700	P20700	Lamin-B1	LMNB1	Homo sapiens	66.409	23	23	516773000	498163000	489259000	493670000	456177000	469706000	441502000	440935000	535544000	525668000	548826000	528527000	498536000	490327000	476184000	479177000
541	1	P22314	P22314	Ubiquitin-like modifier-activating enzyme 1	UBA1	Homo sapiens	117.849	23	23	592009000	608845000	693985000	706267000	531767000	548664000	511314000	567300000	627535000	777040000	664641000	744702000	609347000	596355000	668781000	711739000
542	1	P26639	P26639	Threonine--tRNA ligase 1, cytoplasmic	TARS1	Homo sapiens	83.436	27	23	238750000	265049000	281936000	270303000	163936000	168519000	158164000	174053000	251110000	337309000	292866000	323755000	216048000	211312000	220299000	230564000
543	1	P31948	P31948	Stress-induced-phosphoprotein 1	STIP1	Homo sapiens	62.639	23	23	1122330000	1184690000	1256250000	1258960000	883406000	935629000	828049000	902368000	1086120000	1295020000	1167880000	1261550000	1031890000	1018670000	1112030000	1109140000
544	1	P33991	P33991	DNA replication licensing factor MCM4	MCM4	Homo sapiens	96.56	23	23	244523000	240532000	250149000	243493000	192318000	201882000	182848000	205994000	232730000	256706000	245816000	251183000	210448000	208152000	213691000	212458000
545	1	P35658	P35658	Nuclear pore complex protein Nup214	NUP214	Homo sapiens	213.623	23	23	225076000	222654000	229733000	221745000	246922000	255091000	240089000	243724000	227757000	214297000	215869000	218405000	224745000	226720000	231660000	228252000
546	1	P39880	P39880	Homeobox protein cut-like 1	CUX1	Homo sapiens	164.19	24	23	59202600	59751200	65901400	61856000	75300900	81547800	75868600	77177100	56739100	56267700	60077500	51224000	64655300	62460400	63891500	64751500
547	1	P49588	P49588	Alanine--tRNA ligase, cytoplasmic	AARS1	Homo sapiens	106.813	23	23	418121000	456260000	487587000	499078000	348039000	330770000	352082000	374439000	473866000	564611000	474142000	562291000	423429000	392806000	481828000	448653000
548	1	P51784	P51784	Ubiquitin carboxyl-terminal hydrolase 11	USP11	Homo sapiens	109.817	24	23	119463000	123463000	133664000	125263000	131488000	129705000	124800000	133180000	124358000	136448000	122912000	129592000	119758000	123294000	123162000	135632000
549	1	P57740	P57740	Nuclear pore complex protein Nup107	NUP107	Homo sapiens	106.375	23	23	79912400	85230900	86906900	79660700	98029400	100451000	100036000	95093700	81705200	82481400	84407500	80417500	82131700	87307400	85780400	83833900
550	1	P78371	P78371	T-complex protein 1 subunit beta	CCT2	Homo sapiens	57.488	23	23	696023000	716390000	788217000	811475000	605220000	599835000	578787000	597155000	693728000	804622000	742333000	810961000	638117000	639845000	706225000	712294000
551	1	Q04721	Q04721	Neurogenic locus notch homolog protein 2	NOTCH2	Homo sapiens	265.41	27	23	182446000	173403000	184419000	182513000	210023000	211502000	205454000	198947000	192014000	175746000	183059000	173154000	204337000	206519000	203770000	200488000
552	1	Q05086	Q05086	Ubiquitin-protein ligase E3A	UBE3A	Homo sapiens	100.691	23	23	84147000	87267800	94622100	93536400	77092000	76813900	71756100	78057000	90779800	100901000	94300200	100330000	84765900	86270900	88120700	92596400
553	1	Q05397	Q05397	Focal adhesion kinase 1	PTK2	Homo sapiens	119.234	23	23	204677000	214386000	229713000	234906000	216609000	212256000	207121000	224803000	231107000	266219000	246135000	269093000	250843000	240694000	275970000	283210000
554	1	Q08AD1	Q08AD1	Calmodulin-regulated spectrin-associated protein 2	CAMSAP2	Homo sapiens	168.091	23	23	16793900	16682400	18339300	18282900	14133900	14412500	13835100	14969100	16830600	18487800	17710200	18444400	15712900	15442300	17329900	17696000
555	1	Q09161	Q09161	Nuclear cap-binding protein subunit 1	NCBP1	Homo sapiens	91.842	23	23	404371000	395852000	410831000	393156000	446156000	449473000	419324000	408378000	424806000	414889000	431436000	424163000	432660000	433916000	437273000	455843000
556	1	Q12965	Q12965	Unconventional myosin-Ie	MYO1E	Homo sapiens	127.063	25	23	365477000	399496000	426080000	428553000	337534000	336138000	326384000	345301000	448219000	524286000	470501000	497980000	416654000	428276000	456490000	483833000
557	1	Q13619	Q13619	Cullin-4A	CUL4A	Homo sapiens	87.68	32	23	76356800	78066000	83520000	82424600	84774500	86576200	83555200	87775900	77582600	85756700	79808800	79874800	80692800	82351700	82748200	87419700
558	1	Q14139	Q14139	Ubiquitin conjugation factor E4 A	UBE4A	Homo sapiens	122.563	23	23	59463900	54702900	58477700	56843600	50824600	52133800	50213500	51803400	61640000	60470700	57301400	58793200	59485900	57452000	60281600	58515900
559	1	Q15678	Q15678	Tyrosine-protein phosphatase non-receptor type 14	PTPN14	Homo sapiens	135.26	24	23	76441500	74754800	82581400	80388300	58405700	65240200	58686000	64180700	80940900	91823500	80438800	85420700	76614100	79141400	81642900	82052500
560	1	Q53GS9	Q53GS9	Ubiquitin carboxyl-terminal hydrolase 39	USP39	Homo sapiens	65.379	23	23	116536000	110672000	109310000	108217000	123854000	130854000	125628000	130071000	99685100	106742000	108591000	108851000	111574000	106442000	105320000	110689000
561	1	Q5QJE6	Q5QJE6	Deoxynucleotidyltransferase terminal-interacting protein 2	DNTTIP2	Homo sapiens	84.469	23	23	156560000	161619000	158095000	156692000	146486000	143744000	139054000	142292000	158046000	154010000	151971000	160644000	142709000	147077000	147200000	138892000
562	1	Q68CZ2	Q68CZ2	Tensin-3	TNS3	Homo sapiens	155.268	24	23	152816000	158809000	174883000	170137000	138727000	137726000	129972000	142861000	186973000	218983000	198996000	211109000	177494000	172814000	187737000	201525000
563	1	Q68E01	Q68E01	Integrator complex subunit 3	INTS3	Homo sapiens	118.072	23	23	873223000	861748000	857647000	840611000	911992000	965527000	884215000	941081000	867596000	893092000	840703000	846154000	906013000	921786000	922544000	935458000
564	1	Q6P158	Q6P158	Putative ATP-dependent RNA helicase DHX57	DHX57	Homo sapiens	155.606	23	23	30590600	29059500	30493500	31162200	25621700	24911900	25269700	24645300	26568500	30179300	27664600	30542700	26558700	27900200	30755700	30473200
565	1	Q6P2E9	Q6P2E9	Enhancer of mRNA-decapping protein 4	EDC4	Homo sapiens	151.664	23	23	527062000	556234000	589178000	575937000	538552000	567888000	540401000	544608000	560328000	635771000	588235000	595307000	556514000	560274000	559121000	598335000
566	1	Q6PD62	Q6PD62	RNA polymerase-associated protein CTR9 homolog	CTR9	Homo sapiens	133.503	23	23	92087800	88657400	93904800	89244700	94631000	91285100	86114800	91384600	91481400	94293600	94168500	88355600	91912000	90879200	91498600	88959900
567	1	Q6R327	Q6R327	Rapamycin-insensitive companion of mTOR	RICTOR	Homo sapiens	192.221	23	23	105047000	105774000	105296000	104508000	118196000	112663000	104938000	111570000	105574000	110626000	108211000	110289000	113943000	113199000	106392000	112686000
568	1	Q86W92	Q86W92	Liprin-beta-1	PPFIBP1	Homo sapiens	114.025	25	23	165348000	162514000	169424000	161934000	176761000	183031000	171546000	171534000	163749000	166946000	163250000	161084000	172898000	174325000	173519000	175421000
569	1	Q8IUD2	Q8IUD2	ELKS/Rab6-interacting/CAST family member 1	ERC1	Homo sapiens	128.089	28	23	24245900	24214200	26167300	25175100	28694700	29808500	28141700	29277700	24310600	27324500	25229300	26718100	27459300	27778500	28163700	27843300
570	1	Q8IVF7	Q8IVF7	Formin-like protein 3	FMNL3	Homo sapiens	117.213	28	23	76829600	77357700	78386700	74720600	87061100	83908200	84460700	82315800	79049700	89365700	81137700	78597300	83787300	78240800	75918300	82694600
571	1	Q8NFD5	Q8NFD5	AT-rich interactive domain-containing protein 1B	ARID1B	Homo sapiens	243.945	23	23	81860200	78633600	81259300	78523800	96484600	95354200	95828000	91625100	86106400	82799000	79531600	77740100	91308400	93210900	95190200	93966200
572	1	Q8TD16	Q8TD16	Protein bicaudal D homolog 2	BICD2	Homo sapiens	93.535	27	23	72770900	78153400	82776800	80202300	55881300	53568100	52814700	58151500	73906400	80455200	77223900	82999100	66901000	64646100	69694000	72873300
573	1	Q92508	Q92508	Piezo-type mechanosensitive ion channel component 1	PIEZO1	Homo sapiens	286.794	23	23	163050000	176567000	165269000	160504000	210201000	200773000	193242000	207211000	172698000	197117000	185726000	173272000	198281000	206242000	192985000	184242000
574	1	Q9BQS8	Q9BQS8	FYVE and coiled-coil domain-containing protein 1	FYCO1	Homo sapiens	166.984	23	23	30065300	29134900	29895700	29316100	25313800	26390900	26504900	25473000	33440600	33850900	32705100	34432700	35892300	33312000	33980400	34221800
575	1	Q9BUQ8	Q9BUQ8	Probable ATP-dependent RNA helicase DDX23	DDX23	Homo sapiens	95.582	23	23	242525000	232086000	237839000	233388000	249324000	260604000	248165000	246556000	249736000	238232000	243944000	241872000	248732000	246996000	244696000	244451000
576	1	Q9BZE4	Q9BZE4	GTP-binding protein 4	GTPBP4	Homo sapiens	73.965	23	23	257490000	248309000	253263000	254942000	207386000	209551000	200300000	203639000	226779000	218434000	218484000	205600000	199340000	199402000	202952000	194486000
577	1	Q9H9A5	Q9H9A5	CCR4-NOT transcription complex subunit 10	CNOT10	Homo sapiens	82.309	23	23	108097000	109376000	119964000	111796000	100986000	105361000	103306000	102201000	118047000	124425000	117629000	122180000	113523000	110072000	108486000	118657000
578	1	Q9HAU0	Q9HAU0	Pleckstrin homology domain-containing family A member 5	PLEKHA5	Homo sapiens	127.465	23	23	39152100	39236900	42156000	39429400	38781400	39411100	38320000	37469800	36082800	36565400	37588100	37250300	38822900	36793500	38566300	39183200
579	1	Q9HC35	Q9HC35	Echinoderm microtubule-associated protein-like 4	EML4	Homo sapiens	108.916	23	23	18775700	19619900	19857000	20897400	17150700	18300000	16702500	17992300	18113700	21352900	19198200	21555400	18433800	18447200	20132400	20984500
580	1	Q9NXC5	Q9NXC5	GATOR2 complex protein MIOS	MIOS	Homo sapiens	98.584	23	23	16058200	16961200	17241100	16294500	15980500	16426300	15708400	17071600	15728900	17493400	15653500	16442000	16247500	15977800	16456800	17241800
581	1	Q9NYY8	Q9NYY8	FAST kinase domain-containing protein 2, mitochondrial	FASTKD2	Homo sapiens	81.463	23	23	1328510000	1300640000	1244690000	1269070000	1258170000	1284890000	1235230000	1184640000	1134030000	1057300000	1097110000	1010840000	1213460000	1170230000	1183300000	1146220000
582	1	Q9P260	Q9P260	RAB11-binding protein RELCH	RELCH	Homo sapiens	134.633	23	23	114856000	118281000	130497000	127854000	116213000	118356000	116640000	120208000	129972000	135500000	132867000	142474000	128903000	129895000	130664000	142748000
583	1	Q9UBB9	Q9UBB9	Tuftelin-interacting protein 11	TFIP11	Homo sapiens	96.821	23	23	50289500	50638500	52487300	48139600	48394200	51579400	46620800	49392500	52345500	49666500	50206900	51463200	49383100	50866200	49736700	51465200
584	1	Q9UPN9	Q9UPN9	E3 ubiquitin-protein ligase TRIM33	TRIM33	Homo sapiens	122.533	24	23	48616800	49202900	49006800	48428600	51448500	48827400	48389800	51703100	51852500	51916200	51781300	53303900	51450800	51214600	52605600	52249400
585	1	Q9Y2A7	Q9Y2A7	Nck-associated protein 1	NCKAP1	Homo sapiens	128.79	24	23	172561000	175673000	186378000	183984000	158287000	165316000	157450000	160835000	161611000	190163000	186073000	195364000	174126000	166563000	173450000	193218000
586	1	Q9Y2I7	Q9Y2I7	1-phosphatidylinositol 3-phosphate 5-kinase	PIKFYVE	Homo sapiens	237.139	23	23	9516790	9295150	9922870	9685340	8810840	9224390	8430540	8981540	9615200	9873400	9579350	9860260	9513700	9360040	10389100	10353700
587	1	Q9Y4G6	Q9Y4G6	Talin-2	TLN2	Homo sapiens	271.62	23	23	23404500	21577600	23308500	21601600	21516700	24170900	20624900	25263700	23093100	21832500	22058000	22998200	23236900	22318300	26375900	25128200
588	1	O00391	O00391	Sulfhydryl oxidase 1	QSOX1	Homo sapiens	82.576	22	22	61924400	55324500	56255000	53010200	51059200	50093400	51273600	48941700	52301700	51325100	52787500	51033400	53410800	56480300	55874700	53190000
589	1	O00461	O00461	Golgi integral membrane protein 4	GOLIM4	Homo sapiens	81.881	22	22	241501000	238444000	245633000	247799000	232819000	245887000	218669000	227868000	215151000	211450000	229117000	230620000	224380000	209748000	203008000	195602000
590	1	O00567	O00567	Nucleolar protein 56	NOP56	Homo sapiens	66.051	22	22	366447000	378128000	362615000	353475000	430378000	460299000	422493000	441109000	351260000	333763000	338713000	325560000	368064000	340956000	345634000	329232000
591	1	O15067	O15067	Phosphoribosylformylglycinamidine synthase	PFAS	Homo sapiens	144.738	22	22	93446800	99841100	109877000	108967000	73411200	72806300	66279200	74830800	91516400	110413000	93658000	106782000	80627200	83493600	94166900	96556500
592	1	O43592	O43592	Exportin-T	XPOT	Homo sapiens	109.967	22	22	74072300	77766400	84313500	83619700	59630100	60756100	56367800	59366700	74214300	84818600	80423300	85745000	68514600	67668300	75625200	78534500
593	1	O60568	O60568	Multifunctional procollagen lysine hydroxylase and glycosyltransferase LH3	PLOD3	Homo sapiens	84.787	22	22	86625000	88522600	87133600	84243400	105644000	104029000	105840000	98198600	86449800	79552200	81582800	80351900	89180500	89729500	89079900	88653400
594	1	O60763	O60763	General vesicular transport factor p115	USO1	Homo sapiens	107.895	22	22	70647500	69509900	73976400	73920100	70782300	70776900	68359400	70837800	71168100	75278000	72646600	78259200	73254400	70798600	75097300	75223900
595	1	O75717	O75717	WD repeat and HMG-box DNA-binding protein 1	WDHD1	Homo sapiens	125.971	22	22	49074000	49392200	52744500	50730000	47995000	49096800	47860900	50559600	50428000	53125100	50974600	53213000	52816700	53162400	53307600	54990200
596	1	O95163	O95163	Elongator complex protein 1	ELP1	Homo sapiens	150.254	22	22	95703500	96339400	107007000	106184000	56211100	59790100	56361500	65879400	92039500	112264000	102712000	111654000	76987600	75409000	81844100	87902300
597	1	O95466	O95466	Formin-like protein 1	FMNL1	Homo sapiens	121.856	25	22	147684000	141746000	151699000	154736000	134036000	142832000	138043000	139327000	188504000	186931000	184446000	196216000	167890000	162517000	167166000	175226000
598	1	O95757	O95757	Heat shock 70 kDa protein 4L	HSPA4L	Homo sapiens	94.515	22	22	84689500	89549900	98447000	95741300	68328000	68250900	65131600	70850100	96080900	108271000	98143100	106307000	83229400	85348300	89812000	92712300
599	1	P11387	P11387	DNA topoisomerase 1	TOP1	Homo sapiens	90.726	25	22	531348000	493871000	535350000	505181000	553084000	564352000	531497000	525417000	528248000	498216000	530926000	514042000	532790000	530755000	533750000	536633000
600	1	P13667	P13667	Protein disulfide-isomerase A4	PDIA4	Homo sapiens	72.934	23	22	1060180000	987714000	987001000	974970000	1103030000	1149690000	1083210000	1090560000	1011570000	986321000	1004040000	997730000	1086860000	1055670000	1047680000	1047250000
601	1	P14625	P14625	Endoplasmin	HSP90B1	Homo sapiens	92.472	26	22	5928290000	5915620000	5794640000	5705370000	6258210000	6469580000	6185570000	6151420000	6463200000	5949830000	6115380000	6015110000	6919880000	6468260000	6513420000	6412910000
602	1	P14868	P14868	Aspartate--tRNA ligase, cytoplasmic	DARS1	Homo sapiens	57.136	22	22	206591000	215428000	225107000	220530000	195089000	209974000	189850000	204322000	230528000	256630000	248633000	262376000	234895000	221645000	235862000	248363000
603	1	P16615	P16615	Sarcoplasmic/endoplasmic reticulum calcium ATPase 2	ATP2A2	Homo sapiens	114.757	31	22	414166000	421216000	428928000	404028000	482595000	503196000	464949000	464090000	397321000	425908000	436318000	419317000	440457000	435458000	414816000	427119000
604	1	P17480	P17480	Nucleolar transcription factor 1	UBTF	Homo sapiens	89.408	22	22	165808000	166772000	169979000	167116000	174577000	174727000	170756000	170535000	174935000	167391000	168921000	164302000	170014000	171240000	171950000	170611000
605	1	P19367	P19367	Hexokinase-1	HK1	Homo sapiens	102.489	24	22	270718000	249952000	257333000	244870000	339543000	339808000	341999000	322160000	290889000	272526000	279026000	267906000	319401000	303141000	313947000	306593000
606	1	P33527	P33527	Multidrug resistance-associated protein 1	ABCC1	Homo sapiens	171.593	23	22	78338200	75605400	79768400	72942800	95625900	99850200	89758600	89981200	74541900	71560400	79476900	78515000	86343200	86746800	83652700	88952400
607	1	P34932	P34932	Heat shock 70 kDa protein 4	HSPA4	Homo sapiens	94.333	23	22	402544000	422559000	462672000	445984000	365381000	382376000	351086000	381399000	406953000	453789000	438321000	457878000	385510000	395931000	424370000	448753000
608	1	P40692	P40692	DNA mismatch repair protein Mlh1	MLH1	Homo sapiens	84.603	22	22	23126300	22928500	22489800	25010600	19086400	18166200	18197400	17605200	24877500	28699500	23234500	28634500	22205000	22377300	24295300	24903800
609	1	P42694	P42694	Probable helicase with zinc finger domain	HELZ	Homo sapiens	218.974	22	22	48457300	47444900	48917800	50028200	40782800	43562500	33992200	40665400	55270700	54638000	52931600	50037500	49091600	44999600	54679700	53923100
610	1	P43378	P43378	Tyrosine-protein phosphatase non-receptor type 9	PTPN9	Homo sapiens	68.021	22	22	35401700	33650200	39092000	36937200	38366700	35736300	35044700	36743000	36214200	36528600	35526000	35676900	37495700	35043200	37024200	37859800
611	1	P45974	P45974	Ubiquitin carboxyl-terminal hydrolase 5	USP5	Homo sapiens	95.788	23	22	64986200	71784500	78746400	77163300	61586000	65222500	60949500	67301200	71197800	83606100	80156200	81153100	69560100	71191900	74641600	79913900
612	1	P51532	P51532	Transcription activator BRG1	SMARCA4	Homo sapiens	184.647	37	22	333353000	306807000	322395000	314390000	346400000	341055000	338752000	323177000	326118000	301647000	317623000	304431000	319156000	328368000	322764000	318068000
613	1	P53814	P53814	Smoothelin	SMTN	Homo sapiens	99.059	22	22	115210000	116677000	126325000	127931000	105246000	102291000	103856000	108024000	119931000	125087000	120261000	126216000	105143000	104896000	117110000	114157000
614	1	P54577	P54577	Tyrosine--tRNA ligase, cytoplasmic	YARS1	Homo sapiens	59.144	22	22	272363000	291819000	303788000	310251000	222646000	230072000	213952000	243123000	252512000	311252000	285908000	305827000	237796000	229889000	249262000	263150000
615	1	P61978	P61978	Heterogeneous nuclear ribonucleoprotein K	HNRNPK	Homo sapiens	50.979	22	22	3513670000	3492420000	3570450000	3474360000	3307340000	3482540000	3184990000	3277310000	3533920000	3779270000	3746000000	3702480000	3505390000	3579850000	3461260000	3448450000
616	1	P78316	P78316	Nucleolar protein 14	NOP14	Homo sapiens	97.67	22	22	135703000	141551000	142176000	135755000	149539000	149816000	143559000	145591000	121241000	126025000	126247000	124443000	133214000	119403000	126239000	122851000
617	1	Q02790	Q02790	Peptidyl-prolyl cis-trans isomerase FKBP4	FKBP4	Homo sapiens	51.805	22	22	220661000	222640000	248501000	238626000	173728000	178854000	166317000	186561000	222584000	257455000	223424000	253488000	208046000	202325000	213539000	223616000
618	1	Q12873	Q12873	Chromodomain-helicase-DNA-binding protein 3	CHD3	Homo sapiens	226.596	23	22	52694300	57333600	58105100	53046700	75787700	82795500	72271400	76336900	43283900	54580800	54104100	56414100	65169200	57857600	50595200	58376200
619	1	Q13136	Q13136	Liprin-alpha-1	PPFIA1	Homo sapiens	135.779	26	22	383816000	386513000	405069000	399614000	395881000	397657000	375254000	381381000	411524000	435968000	419254000	421438000	394617000	390934000	404925000	432669000
620	1	Q13435	Q13435	Splicing factor 3B subunit 2	SF3B2	Homo sapiens	100.23	22	22	546140000	541398000	530966000	538767000	527293000	538901000	507741000	535534000	545556000	545215000	542983000	535740000	549762000	563065000	576026000	563287000
621	1	Q13620	Q13620	Cullin-4B	CUL4B	Homo sapiens	103.981	22	22	81968500	81732500	88548700	86965700	103918000	99308600	92702600	102452000	85009300	89592900	89380900	90648600	100196000	96155100	99646500	105920000
622	1	Q13724	Q13724	Mannosyl-oligosaccharide glucosidase	MOGS	Homo sapiens	91.917	22	22	153702000	154692000	152201000	146857000	199181000	195988000	191564000	191175000	160504000	153896000	162434000	154148000	170248000	177062000	179299000	177637000
623	1	Q13751	Q13751	Laminin subunit beta-3	LAMB3	Homo sapiens	129.572	22	22	163540000	162728000	171095000	154849000	137224000	141707000	135984000	146677000	161497000	155798000	152729000	152702000	141478000	144120000	144071000	139800000
624	1	Q14149	Q14149	MORC family CW-type zinc finger protein 3	MORC3	Homo sapiens	107.115	22	22	53947500	53768700	56800500	56905700	57109200	55144100	53580500	53951100	60342400	61114900	57101400	58107100	54673300	54543200	54713600	61175800
625	1	Q14527	Q14527	Helicase-like transcription factor	HLTF	Homo sapiens	113.931	22	22	30514300	33104800	35153700	33511200	25671700	24824700	24886300	25461700	31407200	33905100	31059700	32544100	31357200	28712800	31644900	32110400
626	1	Q14974	Q14974	Importin subunit beta-1	KPNB1	Homo sapiens	97.172	22	22	600671000	598472000	654037000	648209000	519739000	520925000	491008000	512309000	592786000	638428000	605569000	653602000	576981000	542950000	570835000	598090000
627	1	Q14C86	Q14C86	GTPase-activating protein and VPS9 domain-containing protein 1	GAPVD1	Homo sapiens	164.979	22	22	355931000	366563000	419878000	429474000	292942000	308025000	273064000	311947000	340755000	435072000	381682000	411430000	327682000	328523000	338877000	377321000
628	1	Q15276	Q15276	Rab GTPase-binding effector protein 1	RABEP1	Homo sapiens	99.291	22	22	121959000	122911000	133482000	131350000	113283000	111762000	107646000	118200000	114040000	136579000	132872000	136550000	116289000	124367000	118581000	132194000
629	1	Q15459	Q15459	Splicing factor 3A subunit 1	SF3A1	Homo sapiens	88.887	22	22	451824000	435913000	443435000	427304000	452135000	477181000	442542000	461174000	452948000	437721000	447586000	446533000	441064000	445987000	455540000	428479000
630	1	Q2M389	Q2M389	WASH complex subunit 4	WASHC4	Homo sapiens	136.404	22	22	26472400	26650100	28666200	26542800	25538400	26668600	24364700	27371600	28072400	30796300	26630600	29291600	27118500	29090800	31056200	29858700
631	1	Q5GLZ8	Q5GLZ8	Probable E3 ubiquitin-protein ligase HERC4	HERC4	Homo sapiens	118.563	22	22	107462000	106182000	121548000	124531000	90633500	97381400	87853200	98720300	101193000	126964000	114460000	125223000	108242000	102407000	115741000	118538000
632	1	Q5SVZ6	Q5SVZ6	Zinc finger MYM-type protein 1	ZMYM1	Homo sapiens	128.719	22	22	23756500	24293400	23505800	22929800	20813900	19255500	18492400	20224400	26272800	24975400	24700100	26301100	21460900	22304600	21379200	22195000
633	1	Q5T1M5	Q5T1M5	FK506-binding protein 15	FKBP15	Homo sapiens	133.63	22	22	29947400	29338200	31583700	29618200	27631100	28175000	26028900	28347800	31528600	32967500	33595900	34236800	31727700	31691900	32818600	34695600
634	1	Q5VUA4	Q5VUA4	Zinc finger protein 318	ZNF318	Homo sapiens	251.117	22	22	89166600	80446000	81565400	75755800	88661100	87665600	83644600	84193600	83760900	80067600	77022900	85801300	88463700	88616200	88750000	89433900
635	1	Q5VWN6	Q5VWN6	Protein TASOR 2	TASOR2	Homo sapiens	268.849	22	22	345805000	336671000	293331000	323342000	286456000	263379000	271391000	257820000	310627000	336772000	322624000	341924000	270486000	291969000	285977000	270149000
636	1	Q69YQ0	Q69YQ0	Cytospin-A	SPECC1L	Homo sapiens	124.543	22	22	88255100	87820800	91924600	85978200	84487000	85419300	76317500	81999400	104398000	107728000	102530000	104419000	96985100	92689400	102648000	101297000
637	1	Q6P0N0	Q6P0N0	Mis18-binding protein 1	MIS18BP1	Homo sapiens	129.086	22	22	15012900	13804500	14550300	14039300	10726900	11158100	10671900	10430900	14209000	13693100	13627200	13709300	12927100	12886100	13161900	11809400
638	1	Q6P1J9	Q6P1J9	Parafibromin	CDC73	Homo sapiens	60.577	22	22	175794000	178073000	174450000	177672000	168515000	174067000	162295000	162165000	178508000	178154000	181546000	185285000	171751000	178450000	180019000	176669000
639	1	Q86XI2	Q86XI2	Condensin-2 complex subunit G2	NCAPG2	Homo sapiens	130.962	22	22	30305200	30178300	32169700	30228200	27502100	27157700	26236800	26670800	30994900	31558200	27769200	29412200	28608200	26712500	29706700	28523900
640	1	Q8N1G2	Q8N1G2	Cap-specific mRNA (nucleoside-2'-O-)-methyltransferase 1	CMTR1	Homo sapiens	95.321	22	22	39674400	39369000	42105800	42510400	40224700	41667500	37656100	40034000	38540400	44016100	39408400	41143500	40505700	40691400	41268900	41217600
641	1	Q8N5C6	Q8N5C6	S1 RNA-binding domain-containing protein 1	SRBD1	Homo sapiens	111.776	22	22	40464500	39008700	37961300	37704800	48696900	47350000	45156200	46191900	43239600	40707400	41883200	41856900	46092100	49475400	46004200	46186500
642	1	Q8TAQ2	Q8TAQ2	SWI/SNF complex subunit SMARCC2	SMARCC2	Homo sapiens	132.881	29	22	244977000	232141000	234461000	234985000	278635000	283870000	280107000	266484000	243456000	221881000	232215000	222768000	260925000	265769000	260475000	244828000
643	1	Q8TBA6	Q8TBA6	Golgin subfamily A member 5	GOLGA5	Homo sapiens	83.025	22	22	66015000	65325500	66386200	64541500	84446900	81365200	82094300	77783000	65985300	63186000	64734500	65555500	73326700	73836400	72107800	72403900
644	1	Q8TCS8	Q8TCS8	Polyribonucleotide nucleotidyltransferase 1, mitochondrial	PNPT1	Homo sapiens	85.956	22	22	95178800	92651000	96994400	92953800	117503000	121539000	111868000	113341000	90020000	82808400	87785900	86749400	88814200	90785000	93210800	91267500
645	1	Q8WTW3	Q8WTW3	Conserved oligomeric Golgi complex subunit 1	COG1	Homo sapiens	108.982	22	22	352879000	375987000	381141000	392633000	362516000	356539000	340157000	364476000	342037000	366635000	380122000	387712000	351915000	364178000	365708000	383622000
646	1	Q8WVM7	Q8WVM7	Cohesin subunit SA-1	STAG1	Homo sapiens	144.43	22	22	135330000	129135000	131314000	131950000	150712000	141684000	143140000	138386000	138094000	126167000	132902000	129216000	140976000	144899000	145413000	142579000
647	1	Q96JH7	Q96JH7	Deubiquitinating protein VCPIP1	VCPIP1	Homo sapiens	134.324	22	22	120366000	122808000	138505000	136745000	123569000	116892000	117868000	130573000	129783000	136103000	131759000	133721000	132525000	128251000	131230000	142738000
648	1	Q96K76	Q96K76	Ubiquitin carboxyl-terminal hydrolase 47	USP47	Homo sapiens	157.314	22	22	252796000	272596000	303990000	297483000	198975000	201448000	184434000	199101000	249890000	293191000	278512000	303574000	244488000	227714000	265935000	269522000
649	1	Q96KQ7	Q96KQ7	Histone-lysine N-methyltransferase EHMT2	EHMT2	Homo sapiens	132.375	23	22	74880300	72503700	72164200	69527900	71822600	71494100	68887500	73424000	74226900	70843300	71913600	71427500	70914500	74363100	68384000	69311100
650	1	Q96QK1	Q96QK1	Vacuolar protein sorting-associated protein 35	VPS35	Homo sapiens	91.707	22	22	145526000	158832000	165263000	162433000	132867000	142601000	138125000	138052000	172037000	191183000	171675000	188840000	162711000	158504000	171466000	177573000
651	1	Q99570	Q99570	Phosphoinositide 3-kinase regulatory subunit 4	PIK3R4	Homo sapiens	153.106	22	22	35536400	36464200	37320200	35377000	29255700	31931100	29354300	29939100	31639600	35370900	34588000	33748500	31018200	30516500	31955100	31787900
652	1	Q99798	Q99798	Aconitate hydratase, mitochondrial	ACO2	Homo sapiens	85.426	22	22	447738000	422990000	418211000	427318000	307711000	308195000	300554000	290943000	385942000	361636000	378254000	382293000	329610000	340762000	336452000	345021000
653	1	Q9BQ52	Q9BQ52	Zinc phosphodiesterase ELAC protein 2	ELAC2	Homo sapiens	92.221	22	22	80863000	84326700	89052100	85728100	73905700	75017100	72060800	75857000	75942200	77309600	78301700	76067500	75267700	73469600	74016300	75973800
654	1	Q9H9Y6	Q9H9Y6	DNA-directed RNA polymerase I subunit RPA2	POLR1B	Homo sapiens	128.232	22	22	45422000	43904500	46438600	43910700	51579600	51877400	49569000	49454100	41566500	41446800	43679300	40591200	43452100	44312000	43073300	43747100
655	1	Q9HCE1	Q9HCE1	Helicase MOV-10	MOV10	Homo sapiens	113.672	22	22	60038400	61533500	63631900	64952500	78897200	76350600	72171200	78280100	60565000	62548800	61122100	62405700	69679400	69078400	71570000	74513600
656	1	Q9NVU7	Q9NVU7	Protein SDA1 homolog	SDAD1	Homo sapiens	79.872	22	22	355858000	346723000	343274000	345556000	270436000	284900000	277387000	290113000	335327000	332831000	322160000	328865000	294409000	283831000	312319000	292335000
657	1	Q9UG63	Q9UG63	ATP-binding cassette sub-family F member 2	ABCF2	Homo sapiens	71.292	22	22	242635000	245120000	255936000	249278000	183946000	190008000	170742000	191086000	210454000	235266000	224431000	239879000	203935000	192888000	211332000	218242000
658	1	Q9UHB9	Q9UHB9	Signal recognition particle subunit SRP68	SRP68	Homo sapiens	70.73	22	22	93365800	99604800	105407000	102840000	98116400	98773800	94320900	96108300	96402600	100847000	103725000	101770000	95627000	95247900	93803000	99797000
659	1	Q9UIA9	Q9UIA9	Exportin-7	XPO7	Homo sapiens	123.908	22	22	90606200	98642600	106134000	105699000	91515200	96093100	90723600	95164700	91020900	107553000	98686500	110070000	96615100	96497800	98931100	109181000
660	1	Q9UKV3	Q9UKV3	Apoptotic chromatin condensation inducer in the nucleus	ACIN1	Homo sapiens	151.864	23	22	141429000	141058000	145639000	139052000	139181000	143872000	137741000	133811000	139806000	137831000	139947000	142582000	141667000	138576000	137169000	136940000
661	1	Q9UNS1	Q9UNS1	Protein timeless homolog	TIMELESS	Homo sapiens	138.662	22	22	23768000	21527400	26138600	25583600	17375800	18469300	17626300	17938600	20895900	26445800	22198100	26363300	20040400	19253400	20049800	21378100
662	1	Q9Y450	Q9Y450	HBS1-like protein	HBS1L	Homo sapiens	75.475	22	22	24035700	24965800	26706200	25970700	21059700	21817800	19801700	21635600	23580500	26804100	25491100	27682100	23620000	23828700	25829100	27186000
663	1	Q9Y5L0	Q9Y5L0	Transportin-3	TNPO3	Homo sapiens	104.205	22	22	116262000	123416000	132054000	125893000	115843000	116527000	109253000	123256000	109353000	126945000	117720000	129092000	110534000	109076000	117910000	124613000
664	1	O60341	O60341	Lysine-specific histone demethylase 1A	KDM1A	Homo sapiens	92.903	21	21	427946000	414062000	409080000	419329000	429530000	409056000	410979000	406473000	439275000	404543000	415661000	412868000	439525000	441828000	453577000	449177000
665	1	O60502	O60502	Protein O-GlcNAcase	OGA	Homo sapiens	102.919	21	21	61741100	62618000	71972300	70545000	53856800	60301900	50466700	61680200	70862300	84127600	73790700	80850500	67860200	71748800	72667100	84402100
666	1	O60524	O60524	Ribosome quality control complex subunit NEMF	NEMF	Homo sapiens	122.955	21	21	28419600	30819900	30298000	33245500	25320300	25900500	23549200	27386700	28072500	32353900	26744600	29322200	29823700	28415000	29856100	31220500
667	1	O95239	O95239	Chromosome-associated kinesin KIF4A	KIF4A	Homo sapiens	139.883	32	21	84794900	86108600	87103700	88788600	65492900	61564700	59411900	64689100	92559400	96311300	92967700	96292400	80204300	83503700	84362300	88492500
668	1	O95373	O95373	Importin-7	IPO7	Homo sapiens	119.517	22	21	195919000	213581000	223732000	226747000	149310000	163166000	160332000	169201000	210686000	254068000	208818000	242513000	195646000	187271000	190128000	202615000
669	1	O95696	O95696	Bromodomain-containing protein 1	BRD1	Homo sapiens	119.523	23	21	43253800	43647300	42431400	41287500	44296900	43848900	43659300	39914800	43142200	41027700	44020700	42411500	44412800	43029100	43768300	42472400
670	1	P07237	P07237	Protein disulfide-isomerase	P4HB	Homo sapiens	57.118	21	21	1626560000	1492210000	1501310000	1489450000	1912750000	1759980000	1736440000	1804030000	1722640000	1616400000	1705200000	1600970000	1859760000	1858150000	1669670000	1787890000
671	1	P27816	P27816	Microtubule-associated protein 4	MAP4	Homo sapiens	121.007	21	21	177988000	187412000	209071000	206057000	166877000	172283000	164600000	188403000	198304000	226956000	223616000	237231000	206031000	201671000	221722000	229457000
672	1	P30101	P30101	Protein disulfide-isomerase A3	PDIA3	Homo sapiens	56.783	21	21	1571370000	1479870000	1555930000	1482120000	1770100000	1903090000	1776730000	1781780000	1596540000	1620260000	1617940000	1580570000	1746700000	1705830000	1656530000	1651890000
673	1	P35240	P35240	Merlin	NF2	Homo sapiens	69.692	21	21	161604000	167450000	166400000	156815000	198981000	203531000	190058000	189128000	165490000	166269000	165892000	165884000	178002000	180604000	174163000	169469000
674	1	P43246	P43246	DNA mismatch repair protein Msh2	MSH2	Homo sapiens	104.745	21	21	118063000	115908000	126656000	126865000	102786000	107989000	104592000	116113000	126785000	133735000	120311000	130861000	120430000	116316000	127038000	123633000
675	1	P46459	P46459	Vesicle-fusing ATPase	NSF	Homo sapiens	82.597	21	21	211386000	200047000	208323000	201028000	246085000	245859000	231342000	233368000	217026000	221673000	213914000	224445000	234176000	227574000	228330000	235960000
676	1	P49756	P49756	RNA-binding protein 25	RBM25	Homo sapiens	100.186	21	21	206585000	197233000	204403000	203243000	208071000	219447000	216221000	204260000	215147000	195336000	205018000	197336000	210251000	211457000	201810000	205220000
677	1	P56192	P56192	Methionine--tRNA ligase, cytoplasmic	MARS1	Homo sapiens	101.116	21	21	188773000	188023000	187287000	187727000	173711000	178544000	166214000	169562000	166345000	183877000	173267000	175538000	161967000	161024000	173283000	180848000
678	1	P61764	P61764	Syntaxin-binding protein 1	STXBP1	Homo sapiens	67.569	21	21	43263500	42040400	45030600	41640600	51491700	51027100	46621100	53886500	44324500	46127400	47399500	47006800	48553400	51107200	48767500	50629300
679	1	Q02241	Q02241	Kinesin-like protein KIF23	KIF23	Homo sapiens	110.06	21	21	424809000	397322000	404283000	411428000	291452000	286537000	282622000	278152000	486840000	491684000	457953000	474180000	403359000	411281000	417077000	399117000
680	1	Q02809	Q02809	Procollagen-lysine,2-oxoglutarate 5-dioxygenase 1	PLOD1	Homo sapiens	83.553	21	21	165381000	156814000	158272000	155355000	168395000	174506000	162396000	159825000	181852000	176654000	178919000	177360000	199953000	188493000	186050000	185960000
681	1	Q06124	Q06124	Tyrosine-protein phosphatase non-receptor type 11	PTPN11	Homo sapiens	68.012	21	21	292278000	311460000	344448000	345200000	255706000	280520000	260293000	283404000	299801000	375853000	325698000	364975000	303320000	317185000	336808000	354267000
682	1	Q12931	Q12931	Heat shock protein 75 kDa, mitochondrial	TRAP1	Homo sapiens	80.111	21	21	449075000	429658000	417314000	414521000	506057000	508041000	504206000	481594000	389140000	379593000	383911000	379324000	420430000	415870000	425985000	403265000
683	1	Q12996	Q12996	Cleavage stimulation factor subunit 3	CSTF3	Homo sapiens	82.923	21	21	154798000	149985000	155551000	144908000	169451000	170233000	165054000	162514000	164833000	160401000	161739000	162418000	162873000	163177000	160590000	164334000
684	1	Q14202	Q14202	Zinc finger MYM-type protein 3	ZMYM3	Homo sapiens	152.381	21	21	48945400	50371700	50307300	48498800	52240200	52117000	50945600	50648500	50241200	49152800	48673700	48564900	50246500	52194200	49957000	51088100
685	1	Q14644	Q14644	Ras GTPase-activating protein 3	RASA3	Homo sapiens	95.7	21	21	66157800	67326000	69301800	66215600	63266300	68788200	64691700	62840900	60488300	61429200	60976000	60683100	56646300	58505100	58554600	52286300
686	1	Q14999	Q14999	Cullin-7	CUL7	Homo sapiens	191.163	25	21	20586800	20004200	20731600	20774500	18425100	17538600	18852400	18870200	21000800	23634400	22367500	24682400	21400900	20033100	20826700	23799500
687	1	Q14CX7	Q14CX7	N-alpha-acetyltransferase 25, NatB auxiliary subunit	NAA25	Homo sapiens	112.293	21	21	339229000	344810000	395249000	375463000	276556000	292727000	274707000	297696000	344151000	404973000	371439000	381943000	343804000	333385000	369437000	381538000
688	1	Q15020	Q15020	Squamous cell carcinoma antigen recognized by T-cells 3	SART3	Homo sapiens	109.935	21	21	105124000	104370000	109563000	111135000	125172000	128964000	120241000	130524000	105955000	111683000	107165000	110030000	118157000	110188000	115527000	120172000
689	1	Q15334	Q15334	Lethal(2) giant larvae protein homolog 1	LLGL1	Homo sapiens	115.419	21	21	68122500	65853900	70046600	64031700	94342400	96871800	91669600	92837400	65288100	66349400	66976900	67590600	80901000	76970900	77904100	80846100
690	1	Q5JTZ9	Q5JTZ9	Alanine--tRNA ligase, mitochondrial	AARS2	Homo sapiens	107.341	21	21	131068000	122620000	121528000	122611000	148067000	143822000	139964000	131120000	146988000	133891000	135697000	134337000	147141000	140668000	135937000	142642000
691	1	Q5T200	Q5T200	Zinc finger CCCH domain-containing protein 13	ZC3H13	Homo sapiens	196.64	21	21	38712400	38522000	39118500	36683100	41121600	42587400	42191300	38059300	40670900	39695700	38055900	36951300	37831300	39903600	37053700	38185500
692	1	Q5VT06	Q5VT06	Centrosome-associated protein 350	CEP350	Homo sapiens	350.936	21	21	47847300	46959100	50321400	49828400	46566900	44957000	45673400	47812600	52511500	52710600	50635400	50652000	47842000	51544900	52727100	53033900
693	1	Q7L576	Q7L576	Cytoplasmic FMR1-interacting protein 1	CYFIP1	Homo sapiens	145.185	37	21	58989400	58117300	61609500	64634800	58417000	59046700	53525200	58958100	58048300	65310300	61146500	62329300	59022100	62141500	63182100	68086500
694	1	Q86Y56	Q86Y56	Dynein axonemal assembly factor 5	DNAAF5	Homo sapiens	93.52	21	21	34373800	36384300	37216300	38013600	30700300	31222800	28777200	30916600	35288000	41327400	37016500	40219400	34635400	37211600	36569500	41378600
695	1	Q8IWV8	Q8IWV8	E3 ubiquitin-protein ligase UBR2	UBR2	Homo sapiens	200.54	21	21	18244500	18131000	19534700	19323600	13198100	13462500	13568100	14282200	18128600	20864100	18480000	19574500	17000000	16648700	17701600	18406500
696	1	Q8IWZ3	Q8IWZ3	Ankyrin repeat and KH domain-containing protein 1	ANKHD1	Homo sapiens	269.462	21	21	82483000	78885400	87187400	84886900	71454700	77537200	73083800	76484000	83162200	89802600	82837900	89701600	83749500	79402100	84634300	89847700
697	1	Q8IY17	Q8IY17	Patatin-like phospholipase domain-containing protein 6	PNPLA6	Homo sapiens	150.958	22	21	41257200	39336000	39716200	38582400	58397800	58441500	61135800	56019300	38714000	38238800	38216800	36838900	46710200	45467400	47454000	47046600
698	1	Q8IYB7	Q8IYB7	DIS3-like exonuclease 2	DIS3L2	Homo sapiens	99.279	21	21	31932400	34372300	38582700	38042400	26847700	25112300	26172100	25559700	31065500	38404900	36980300	38249100	33551200	29200500	30649400	34001700
699	1	Q8ND04	Q8ND04	Nonsense-mediated mRNA decay factor SMG8	SMG8	Homo sapiens	109.684	21	21	94952200	94595700	101536000	99840700	81187400	82839500	77891600	90855000	92075100	97456200	91965300	101749000	87871100	89048500	86006700	97435700
700	1	Q8TER5	Q8TER5	Rho guanine nucleotide exchange factor 40	ARHGEF40	Homo sapiens	164.66	21	21	24475600	24589100	26317200	26691500	28224000	31163000	27304500	30047200	21860000	23504700	23171900	23827600	26488400	27970300	28053300	29968600
701	1	Q8WWM7	Q8WWM7	Ataxin-2-like protein	ATXN2L	Homo sapiens	113.376	21	21	85922600	86299400	94299000	92143100	76657500	79111800	74833700	78655300	87317100	96336900	88922500	95783200	86340200	85455200	91222800	93647100
702	1	Q92945	Q92945	Far upstream element-binding protein 2	KHSRP	Homo sapiens	73.117	22	21	886517000	846990000	873511000	886842000	923710000	936180000	895591000	886685000	953076000	955658000	909975000	958582000	970157000	1001960000	953585000	970660000
703	1	Q92973	Q92973	Transportin-1	TNPO1	Homo sapiens	102.357	24	21	238633000	243480000	253503000	252082000	216286000	232142000	209222000	228607000	244827000	273175000	247327000	265438000	237927000	236285000	241469000	256020000
704	1	Q96CW5	Q96CW5	Gamma-tubulin complex component 3	TUBGCP3	Homo sapiens	103.571	21	21	33161800	33403700	34703700	35955600	28937200	31374400	28734300	29571600	33807400	38363400	37113600	39661200	32149100	33462200	36068200	36859100
705	1	Q96HA7	Q96HA7	Tonsoku-like protein	TONSL	Homo sapiens	150.932	21	21	17500600	17968000	18581900	18201600	16760400	16748100	15377100	16362900	18161800	18608400	17517000	18364300	17622400	16999000	18070000	18232600
706	1	Q96SN8	Q96SN8	CDK5 regulatory subunit-associated protein 2	CDK5RAP2	Homo sapiens	215.042	21	21	95062400	94826000	94733800	96527600	98786600	98235400	99058400	92666200	92204200	98937300	87395600	93613300	96795700	99086200	102463000	94345000
707	1	Q96T88	Q96T88	E3 ubiquitin-protein ligase UHRF1	UHRF1	Homo sapiens	89.815	22	21	188935000	187350000	185147000	187346000	135346000	139168000	132624000	131242000	183621000	179855000	180349000	182217000	162225000	155178000	158614000	160732000
708	1	Q9BW19	Q9BW19	Kinesin-like protein KIFC1	KIFC1	Homo sapiens	73.746	21	21	91647700	90633100	97283200	90439000	72693900	71669800	68532300	73779700	102352000	108020000	104165000	101483000	94771600	94466900	94479600	96365400
709	1	Q9BXP5	Q9BXP5	Serrate RNA effector molecule homolog	SRRT	Homo sapiens	100.669	21	21	300089000	307364000	308573000	302414000	334017000	337749000	322021000	321011000	317245000	330940000	327211000	321620000	328161000	331457000	321563000	331510000
710	1	Q9C0E2	Q9C0E2	Exportin-4	XPO4	Homo sapiens	130.139	21	21	72953000	80328000	82131300	84043700	74266600	78920500	71474400	77942100	80704600	87363600	82092800	87372100	76951000	75412600	82754100	84127800
711	1	Q9H089	Q9H089	Large subunit GTPase 1 homolog	LSG1	Homo sapiens	75.225	21	21	93784700	89834800	89889700	89706700	87085600	88450900	86738800	77529300	92641000	87899000	88879500	87379500	84382100	81836100	86626600	83691200
712	1	Q9H0K6	Q9H0K6	Pseudouridylate synthase PUS7L	PUS7L	Homo sapiens	80.701	21	21	274092000	285519000	321190000	298468000	250614000	245069000	227399000	255356000	304111000	341284000	310165000	338407000	277319000	291923000	299188000	328423000
713	1	Q9H2Y7	Q9H2Y7	Zinc finger protein 106	ZNF106	Homo sapiens	208.886	21	21	66037000	59094000	63791400	56927100	51151700	51008400	50688300	47687800	64348100	60188700	60105200	58936300	53027300	56283100	57152600	56733300
714	1	Q9H6R4	Q9H6R4	Nucleolar protein 6	NOL6	Homo sapiens	127.594	21	21	166357000	164850000	162497000	159459000	161891000	158462000	150057000	151643000	146691000	139417000	155778000	143507000	138417000	149853000	146470000	143071000
715	1	Q9H7D0	Q9H7D0	Dedicator of cytokinesis protein 5	DOCK5	Homo sapiens	215.312	21	21	52099300	53502400	54509900	55330300	46894900	48258200	42707300	48526900	58862800	65501600	60788600	60305600	57321800	56983200	57711300	58668800
716	1	Q9HAU5	Q9HAU5	Regulator of nonsense transcripts 2	UPF2	Homo sapiens	147.81	21	21	23512400	24064800	25513700	25329100	23410100	23746300	22412900	23739100	24646600	25153800	24151700	26209600	24937300	24417400	25137800	26649300
717	1	Q9HCG8	Q9HCG8	Pre-mRNA-splicing factor CWC22 homolog	CWC22	Homo sapiens	105.468	21	21	47081800	44978800	47015900	44884600	42284000	43364400	41579700	41851800	44145300	43471000	42774100	43758200	39718600	40983100	41145600	43129700
718	1	Q9NW08	Q9NW08	DNA-directed RNA polymerase III subunit RPC2	POLR3B	Homo sapiens	127.786	21	21	15965800	15562000	15825600	16098400	13895000	12883500	13530800	13925300	15527700	16416400	16033100	16280600	15061100	15042600	14649500	14662400
719	1	Q9NYV4	Q9NYV4	Cyclin-dependent kinase 12	CDK12	Homo sapiens	164.158	24	21	76743000	79167800	79680900	76541300	85656000	86494600	82839100	86377100	79839200	78963600	77811000	78784100	79985700	83853500	82856100	79940400
720	1	Q9NZM3	Q9NZM3	Intersectin-2	ITSN2	Homo sapiens	193.463	24	21	29395500	29465100	31600400	29171600	29594200	28090600	28574700	27882600	29470900	29195100	26842100	28650000	29881000	30696700	33073800	29264300
721	1	Q9UDR5	Q9UDR5	Alpha-aminoadipic semialdehyde synthase, mitochondrial	AASS	Homo sapiens	102.131	21	21	447778000	399300000	403041000	410483000	472917000	460396000	458188000	446464000	427856000	401441000	413747000	398800000	442898000	440256000	464352000	430147000
722	1	Q9UIQ6	Q9UIQ6	Leucyl-cystinyl aminopeptidase	LNPEP	Homo sapiens	117.35	21	21	55652500	54524600	55702300	54353500	63488600	63328800	61583400	63169800	51860300	51627800	49758600	51176400	55972600	55974100	55099600	56545000
723	1	Q9UL03	Q9UL03	Integrator complex subunit 6	INTS6	Homo sapiens	100.392	24	21	47558900	45726100	48070900	43944600	54599100	57264800	53462300	54643400	47389500	49047800	49255000	48422800	48416500	51081300	51306400	51312300
724	1	Q9ULH1	Q9ULH1	Arf-GAP with SH3 domain, ANK repeat and PH domain-containing protein 1	ASAP1	Homo sapiens	125.499	22	21	115436000	117195000	128636000	125881000	98918600	101169000	93042800	100199000	128859000	148871000	137385000	142493000	124728000	122262000	134120000	138810000
725	1	Q9ULU4	Q9ULU4	MYND-type zinc finger-containing chromatin reader ZMYND8	ZMYND8	Homo sapiens	131.696	21	21	48509100	48337600	47735300	49081500	54450900	55114600	56007800	53763800	54507000	51448400	53119400	52083400	55070300	54409200	54221400	52282900
726	1	Q9ULW0	Q9ULW0	Targeting protein for Xklp2	TPX2	Homo sapiens	85.655	21	21	89692900	85639900	89522800	86330900	80282000	79811200	80607100	78657000	87962200	88369000	90829000	85185900	85363100	84266500	84231200	84534400
727	1	Q9UPQ9	Q9UPQ9	Trinucleotide repeat-containing gene 6B protein	TNRC6B	Homo sapiens	194.004	21	21	6420160	7077740	7454600	7343510	7720470	7663200	7024180	7339070	6947650	7822070	7393160	7640840	7443930	7903700	7627450	7702240
728	1	Q9Y2L1	Q9Y2L1	Exosome complex exonuclease RRP44	DIS3	Homo sapiens	109.004	21	21	74810600	77250200	81703100	82368400	70281200	71255600	65836200	69963000	72602500	81079000	75872800	79774000	71551400	71149500	74829100	75836900
729	1	Q9Y2U8	Q9Y2U8	Inner nuclear membrane protein Man1	LEMD3	Homo sapiens	99.998	21	21	63111100	61937200	64265800	62714000	71924200	69335800	69443600	68116400	62783400	61654700	61939100	60071300	63763600	66799300	63357600	63204500
730	1	Q9Y2W1	Q9Y2W1	Thyroid hormone receptor-associated protein 3	THRAP3	Homo sapiens	108.667	22	21	507591000	499902000	510858000	493390000	597827000	611824000	570040000	594025000	532923000	495616000	507659000	491734000	553813000	564880000	545841000	548677000
731	1	Q9Y4W2	Q9Y4W2	Ribosomal biogenesis protein LAS1L	LAS1L	Homo sapiens	83.067	21	21	770860000	723143000	731256000	718466000	710139000	747386000	721986000	698808000	727049000	692720000	701426000	699207000	688877000	684480000	665622000	672754000
732	1	Q9Y4W6	Q9Y4W6	Mitochondrial inner membrane m-AAA protease component AFG3L2	AFG3L2	Homo sapiens	88.584	21	21	204409000	197303000	211840000	209367000	249780000	240586000	228471000	231776000	213689000	206839000	208080000	209333000	212964000	214070000	213836000	204972000
733	1	O00116	O00116	Alkyldihydroxyacetonephosphate synthase, peroxisomal	AGPS	Homo sapiens	72.909	20	20	226458000	218184000	220319000	217426000	246282000	258013000	240792000	249856000	217550000	207862000	212832000	213956000	223017000	220257000	218415000	213078000
734	1	O00468	O00468	Agrin	AGRN	Homo sapiens	217.321	20	20	26205000	23614300	25702200	24287200	59975200	57992500	58775600	57999000	25361700	24287100	25730700	22538500	45546600	47545500	47397900	46938100
735	1	O14776	O14776	Transcription elongation regulator 1	TCERG1	Homo sapiens	123.903	21	20	156243000	152042000	156890000	159464000	167078000	166692000	156476000	161380000	152968000	150758000	148395000	154469000	157456000	157692000	155087000	153917000
736	1	O14974	O14974	Protein phosphatase 1 regulatory subunit 12A	PPP1R12A	Homo sapiens	115.284	20	20	49560500	51093100	53454700	50610700	48089800	48946000	44324000	50009400	56374000	58970900	55202900	54783400	52885600	54503400	53944800	54862900
737	1	O15270	O15270	Serine palmitoyltransferase 2	SPTLC2	Homo sapiens	62.926	20	20	117917000	119613000	113654000	116595000	120857000	116418000	113768000	113227000	124120000	123371000	123836000	121330000	124614000	118313000	119946000	122769000
738	1	O15357	O15357	Phosphatidylinositol 3,4,5-trisphosphate 5-phosphatase 2	INPPL1	Homo sapiens	138.6	21	20	208669000	220877000	240083000	222380000	208495000	208277000	201809000	213184000	213283000	233407000	204887000	227340000	213651000	187496000	228851000	230666000
739	1	O43172	O43172	U4/U6 small nuclear ribonucleoprotein Prp4	PRPF4	Homo sapiens	58.45	20	20	535580000	531281000	540395000	516932000	511988000	488631000	480510000	485623000	551736000	546038000	524991000	529709000	517704000	516859000	523829000	519625000
740	1	O60231	O60231	Pre-mRNA-splicing factor ATP-dependent RNA helicase DHX16	DHX16	Homo sapiens	119.264	20	20	65043600	63777300	66811300	66880600	63564700	66526300	62507600	66397900	65835400	66385800	66003900	65826300	63761700	62696100	68048800	66145000
741	1	O60264	O60264	SWI/SNF-related matrix-associated actin-dependent regulator of chromatin subfamily A member 5	SMARCA5	Homo sapiens	121.907	32	20	167668000	165737000	164216000	156700000	169598000	171962000	164569000	161297000	166872000	161448000	162249000	157194000	166157000	168422000	168403000	162209000
742	1	O60832	O60832	H/ACA ribonucleoprotein complex subunit DKC1	DKC1	Homo sapiens	57.673	20	20	279440000	270611000	280009000	274559000	338236000	354045000	324791000	335674000	275412000	261535000	268615000	264094000	285251000	279368000	278528000	286135000
743	1	O60934	O60934	Nibrin	NBN	Homo sapiens	84.962	20	20	66735900	64847700	63714000	65699000	75033100	78410300	77087800	75017600	68468600	69593400	65597200	66275200	72364700	75379900	74704600	71469100
744	1	O75362	O75362	Zinc finger protein 217	ZNF217	Homo sapiens	115.274	20	20	10832300	10870700	11429300	11139100	9176280	8707380	8415220	9068790	11606300	11437700	10968900	10609000	10573400	10244800	10714700	10863800
745	1	O76031	O76031	ATP-dependent clpX-like chaperone, mitochondrial	CLPX	Homo sapiens	69.224	20	20	180025000	177797000	175491000	175845000	195132000	212567000	199628000	197765000	168004000	170651000	172630000	165915000	175037000	171431000	177399000	165996000
746	1	O76094	O76094	Signal recognition particle subunit SRP72	SRP72	Homo sapiens	74.609	20	20	112201000	110948000	126626000	117615000	108474000	114770000	107333000	111688000	111740000	116543000	112412000	113053000	110942000	110422000	114836000	115752000
747	1	O94875	O94875	Sorbin and SH3 domain-containing protein 2	SORBS2	Homo sapiens	124.107	21	20	118594000	117340000	115181000	111628000	139168000	134053000	130999000	125324000	143916000	144198000	141935000	142563000	148233000	146785000	142048000	146305000
748	1	O94979	O94979	Protein transport protein Sec31A	SEC31A	Homo sapiens	133.018	20	20	194968000	205819000	231015000	214026000	193099000	192582000	175761000	188344000	210130000	226073000	214510000	234261000	202879000	206579000	232350000	241594000
749	1	P05107	P05107	Integrin beta-2	ITGB2	Homo sapiens	84.794	20	20	37243900	37374900	39161600	36308700	44122800	44215700	40094400	40062000	57589600	55664100	62265700	57210900	53714100	56224000	49681400	51505300
750	1	P05556	P05556	Integrin beta-1	ITGB1	Homo sapiens	88.417	20	20	371151000	367784000	357229000	353034000	454401000	446471000	431823000	443947000	402644000	407607000	396406000	396843000	422070000	413157000	410958000	428090000
751	1	P06576	P06576	ATP synthase subunit beta, mitochondrial	ATP5F1B	Homo sapiens	56.559	20	20	1948610000	1885570000	1987760000	1910090000	2455720000	2310500000	2215510000	2160520000	1863330000	1720270000	1924950000	1842580000	1837270000	1910710000	1876320000	1840860000
752	1	P06756	P06756	Integrin alpha-V	ITGAV	Homo sapiens	116.038	20	20	75303300	70092100	75685900	73274900	98862200	99723500	96727700	93808900	80130700	74878000	82034000	78234000	93643800	88854400	94994800	93690100
753	1	P09960	P09960	Leukotriene A-4 hydrolase	LTA4H	Homo sapiens	69.285	20	20	112874000	114079000	131288000	127613000	85268500	90774500	81162200	93591000	115316000	145445000	128738000	139554000	108062000	109289000	116955000	121637000
754	1	P16435	P16435	NADPH--cytochrome P450 reductase	POR	Homo sapiens	76.69	20	20	187079000	179839000	184485000	185953000	225008000	232129000	210239000	210732000	182905000	178269000	182613000	175468000	186403000	181334000	180667000	183640000
755	1	P17812	P17812	CTP synthase 1	CTPS1	Homo sapiens	66.691	23	20	250104000	264727000	291612000	287782000	184472000	197877000	183371000	204110000	240287000	280499000	259510000	265376000	208935000	212329000	226150000	246826000
756	1	P18074	P18074	General transcription and DNA repair factor IIH helicase subunit XPD	ERCC2	Homo sapiens	86.91	20	20	107745000	101143000	115893000	108002000	58075100	62425600	57308400	54537100	100999000	103620000	101909000	103619000	75411600	72096200	73279300	76478900
757	1	P20936	P20936	Ras GTPase-activating protein 1	RASA1	Homo sapiens	116.405	20	20	91572500	94856800	103461000	99913300	83907500	89484900	80647400	88753600	90106000	94386700	92322200	97464900	89095200	86845500	92967500	100647000
758	1	P21980	P21980	Protein-glutamine gamma-glutamyltransferase 2	TGM2	Homo sapiens	77.328	21	20	593636000	625878000	684715000	712031000	447199000	460746000	424673000	492259000	595335000	756375000	674342000	727568000	557130000	561936000	619604000	658426000
759	1	P23246	P23246	Splicing factor, proline- and glutamine-rich	SFPQ	Homo sapiens	76.151	20	20	1384400000	1347190000	1342030000	1329100000	1171960000	1200320000	1223490000	1142900000	1278070000	1313820000	1334020000	1262180000	1273790000	1288050000	1328790000	1294240000
760	1	P24821	P24821	Tenascin	TNC	Homo sapiens	240.857	20	20	28875700	28951200	28601200	28493500	34360200	33413700	33189500	32576300	29006600	28474000	28261900	28034000	30916500	31725600	30257200	30691100
761	1	P25705	P25705	ATP synthase subunit alpha, mitochondrial	ATP5F1A	Homo sapiens	59.75	20	20	1709280000	1662600000	1613750000	1624520000	1984300000	1976450000	1865890000	1886510000	1551360000	1531430000	1516120000	1554790000	1691300000	1632420000	1592830000	1621620000
762	1	P26006	P26006	Integrin alpha-3	ITGA3	Homo sapiens	116.612	20	20	620971000	615021000	631587000	605411000	828783000	822066000	738113000	755370000	718478000	717928000	712258000	682864000	786546000	792192000	762851000	762646000
763	1	P28331	P28331	NADH-ubiquinone oxidoreductase 75 kDa subunit, mitochondrial	NDUFS1	Homo sapiens	79.469	20	20	198337000	191290000	193642000	201035000	89351400	92118200	88720300	84816000	237731000	236392000	233337000	226433000	169797000	166192000	167897000	170583000
764	1	P28370	P28370	Probable global transcription activator SNF2L1	SMARCA1	Homo sapiens	122.605	20	20	111614000	106591000	106866000	103303000	139080000	137452000	134184000	132374000	94319700	87225400	91472800	88409600	115862000	115602000	115823000	110545000
765	1	P33121	P33121	Long-chain-fatty-acid--CoA ligase 1	ACSL1	Homo sapiens	77.945	21	20	267528000	248717000	247838000	245243000	291712000	297576000	274701000	292744000	245599000	235171000	238240000	229787000	236530000	245021000	245420000	236900000
766	1	P35590	P35590	Tyrosine-protein kinase receptor Tie-1	TIE1	Homo sapiens	125.09	21	20	140044000	141648000	141326000	137063000	135539000	138237000	135615000	138158000	155647000	142011000	148096000	146493000	154736000	158638000	157459000	153949000
767	1	P40818	P40818	Ubiquitin carboxyl-terminal hydrolase 8	USP8	Homo sapiens	127.523	20	20	50332400	52279200	54798400	57842400	40014200	42423800	41367300	45093300	48834300	54805200	54267700	54700000	43922100	46948200	48985400	55776900
768	1	P40939	P40939	Trifunctional enzyme subunit alpha, mitochondrial	HADHA	Homo sapiens	82.999	20	20	259455000	264194000	256604000	252201000	313402000	319425000	306725000	305420000	271948000	253582000	262616000	256156000	273645000	275139000	263718000	260988000
769	1	P42224	P42224	Signal transducer and activator of transcription 1-alpha/beta	STAT1	Homo sapiens	87.333	21	20	69501600	75726900	82221500	78855100	56767400	58959900	53938000	58572700	72455700	85182100	76054400	83373700	68324000	66023100	73027800	75083200
770	1	P48449	P48449	Lanosterol synthase	LSS	Homo sapiens	83.308	20	20	76722600	75534500	75276500	73696200	89370700	92451100	87123100	88718000	80602000	79639000	79532900	80289600	83520600	86806400	82734800	83253000
771	1	P49411	P49411	Elongation factor Tu, mitochondrial	TUFM	Homo sapiens	49.876	20	20	543033000	523383000	529624000	531909000	702417000	657570000	645898000	656505000	494730000	500312000	493663000	481838000	563176000	538477000	558884000	530186000
772	1	P49848	P49848	Transcription initiation factor TFIID subunit 6	TAF6	Homo sapiens	72.671	20	20	86299600	86163900	87038300	82784800	89020200	88797200	90992600	90107000	81850600	84898600	83049000	84036600	92292000	88944300	90060200	88893700
773	1	P49916	P49916	DNA ligase 3	LIG3	Homo sapiens	112.907	20	20	30718900	30136200	31238000	31906000	35540900	36635600	33827900	35507900	31609200	32824300	31200800	31733100	30776200	31573000	32873200	32134100
774	1	P50991	P50991	T-complex protein 1 subunit delta	CCT4	Homo sapiens	57.924	20	20	618627000	636587000	692236000	665527000	535540000	565219000	508791000	570865000	602489000	726932000	678017000	702127000	570188000	580060000	575627000	626311000
775	1	P60228	P60228	Eukaryotic translation initiation factor 3 subunit E	EIF3E	Homo sapiens	52.223	20	20	459887000	447809000	473330000	470544000	372489000	381872000	359664000	381628000	466142000	517382000	471205000	501909000	432424000	425379000	444832000	459687000
776	1	P62191	P62191	26S proteasome regulatory subunit 4	PSMC1	Homo sapiens	49.185	20	20	244440000	247118000	260425000	253606000	214938000	218115000	207628000	230704000	237503000	265601000	242047000	259940000	226426000	223970000	237037000	240589000
777	1	Q02224	Q02224	Centromere-associated protein E	CENPE	Homo sapiens	316.424	20	20	58387500	60050700	66060400	60786000	34718800	41651600	35992800	39558600	61553100	60295800	61303200	62258200	52409300	48840500	51006800	52897300
778	1	Q03188	Q03188	Centromere protein C	CENPC	Homo sapiens	106.835	20	20	166358000	175700000	157324000	151213000	186388000	180208000	177018000	175526000	141526000	138635000	150934000	150661000	150349000	161956000	156371000	160116000
779	1	Q12986	Q12986	Transcriptional repressor NF-X1	NFX1	Homo sapiens	124.396	20	20	29177400	29087200	31168100	29352200	32446300	31354300	29605200	32368300	28685700	28203700	26818100	27607700	29277200	29629600	31462400	31241300
780	1	Q13443	Q13443	Disintegrin and metalloproteinase domain-containing protein 9	ADAM9	Homo sapiens	90.559	20	20	26330500	25258200	26422300	23699900	26164600	25710700	25007600	26340100	27050600	28946900	28355200	26531000	25150000	27112000	25887400	26218000
781	1	Q13769	Q13769	THO complex subunit 5	THOC5	Homo sapiens	78.508	20	20	52250000	50327000	51632700	49677000	53351200	52892100	53582300	52245900	49022900	47030500	47617600	47762600	48817300	51062400	52039500	50184600
782	1	Q13823	Q13823	Nucleolar GTP-binding protein 2	GNL2	Homo sapiens	83.657	20	20	231835000	224162000	226231000	215144000	126325000	123652000	118640000	120615000	196516000	187073000	193532000	181907000	150521000	146075000	161556000	156696000
783	1	Q14258	Q14258	E3 ubiquitin/ISG15 ligase TRIM25	TRIM25	Homo sapiens	70.975	20	20	56196300	57368900	61280100	64218000	57613500	57740600	57520300	57161000	59852600	68348600	64829700	64446700	60200800	60656000	67125500	70996200
784	1	Q16222	Q16222	UDP-N-acetylhexosamine pyrophosphorylase	UAP1	Homo sapiens	58.769	21	20	569717000	604888000	686758000	679762000	387962000	422054000	375515000	444178000	601919000	777380000	648381000	713104000	571621000	557095000	591681000	636065000
785	1	Q16513	Q16513	Serine/threonine-protein kinase N2	PKN2	Homo sapiens	112.034	20	20	220392000	218099000	222766000	224524000	194885000	216579000	198125000	209957000	198389000	218304000	215252000	233337000	207490000	212987000	224537000	222914000
786	1	Q16666	Q16666	Gamma-interferon-inducible protein 16	IFI16	Homo sapiens	88.258	22	20	211929000	209167000	217837000	216733000	236277000	234232000	225910000	237483000	213886000	215883000	213806000	219872000	220250000	223842000	231680000	230045000
787	1	Q3L8U1	Q3L8U1	Chromodomain-helicase-DNA-binding protein 9	CHD9	Homo sapiens	326.03	20	20	25089300	26592400	25915700	24282700	22193100	23643000	20397100	22301300	27143500	26682900	28684500	27154500	25772500	27039700	27043200	27464000
788	1	Q4V328	Q4V328	GRIP1-associated protein 1	GRIPAP1	Homo sapiens	96.006	20	20	48854000	46290100	52303100	50761000	51254500	52139900	49028400	52830400	50769000	55921800	54290300	55611300	51207500	51467200	53214800	57198500
789	1	Q53EP0	Q53EP0	Fibronectin type III domain-containing protein 3B	FNDC3B	Homo sapiens	132.89	20	20	19114700	18947300	19290700	18642600	19563900	20695900	20094700	19803000	17700200	17101400	17533700	16763600	19157800	18859800	19243700	18828500
790	1	Q5H9R7	Q5H9R7	Serine/threonine-protein phosphatase 6 regulatory subunit 3	PPP6R3	Homo sapiens	97.671	20	20	488588000	465670000	584486000	541999000	357912000	383237000	339332000	434384000	482741000	648190000	510626000	594057000	484303000	431585000	493572000	482470000
791	1	Q5K651	Q5K651	Sterile alpha motif domain-containing protein 9	SAMD9	Homo sapiens	184.282	21	20	261678000	276703000	299473000	317552000	255921000	253976000	255963000	279303000	327007000	397944000	345596000	375922000	340178000	318599000	344816000	352772000
792	1	Q6AI08	Q6AI08	HEAT repeat-containing protein 6	HEATR6	Homo sapiens	128.78	20	20	16202200	17569600	19555900	19385500	14291800	13536900	13246700	14386000	17893600	20406900	17668000	19138400	16137100	15928300	17340100	18451300
793	1	Q6SZW1	Q6SZW1	NAD(+) hydrolase SARM1	SARM1	Homo sapiens	79.387	20	20	32872700	32553200	34757900	34553800	32672000	32191400	31570100	31796700	35548500	36929400	36145700	37179600	33383700	34204900	34320300	35523900
794	1	Q7L2J0	Q7L2J0	7SK snRNA methylphosphate capping enzyme	MEPCE	Homo sapiens	74.356	20	20	58591200	61502400	62909200	62691800	73532900	69436100	67626800	70141400	66822600	69215100	66549800	69066400	66068100	66068100	65105400	67141000
795	1	Q7Z3T8	Q7Z3T8	Zinc finger FYVE domain-containing protein 16	ZFYVE16	Homo sapiens	168.905	20	20	84743300	82993000	90640000	87130700	65756300	72258500	71200900	71156900	82405200	89485100	81723000	85466300	81120700	78651000	81892200	85815800
796	1	Q86UV5	Q86UV5	Ubiquitin carboxyl-terminal hydrolase 48	USP48	Homo sapiens	119.033	20	20	67329100	67108100	67985500	66411300	72667600	68149800	68405300	70248200	67958600	76793000	72479500	74900800	75351900	72630300	75269600	78934200
797	1	Q86WJ1	Q86WJ1	Chromodomain-helicase-DNA-binding protein 1-like	CHD1L	Homo sapiens	100.999	20	20	74044700	78574100	84997300	81335600	70362800	71789400	68528500	75567200	75581300	87330800	82748900	88132400	80925200	77868200	83554800	89403300
798	1	Q8IVL0	Q8IVL0	Neuron navigator 3	NAV3	Homo sapiens	255.653	21	20	119077000	115529000	130351000	118002000	89116800	86949800	78682000	82012100	98694700	104814000	101750000	103054000	83293600	94502200	91632000	102734000
799	1	Q8NB90	Q8NB90	ATPase family gene 2 protein homolog A	AFG2A	Homo sapiens	97.907	21	20	139277000	149346000	154720000	151631000	131044000	128111000	125313000	128425000	128034000	142065000	137180000	150870000	129931000	126671000	144574000	146635000
800	1	Q8NCN5	Q8NCN5	Pyruvate dehydrogenase phosphatase regulatory subunit, mitochondrial	PDPR	Homo sapiens	99.364	20	20	87356900	87705400	86973800	85045800	104848000	111709000	102231000	104211000	92656200	91350700	90842700	88702600	101119000	102421000	100657000	97411400
801	1	Q8NE71	Q8NE71	ATP-binding cassette sub-family F member 1	ABCF1	Homo sapiens	95.927	20	20	190597000	191970000	207031000	204386000	179395000	180090000	173551000	183511000	193830000	211686000	198404000	211361000	193543000	189624000	210267000	221209000
802	1	Q8NEZ4	Q8NEZ4	Histone-lysine N-methyltransferase 2C	KMT2C	Homo sapiens	541.379	20	20	16950500	16124700	15764100	17001300	17180500	18384000	16315600	18029000	17742700	16703000	16540000	17504300	18418000	18262600	17965400	16987100
803	1	Q8TDD1	Q8TDD1	ATP-dependent RNA helicase DDX54	DDX54	Homo sapiens	98.594	20	20	65091200	78733800	86833000	81019600	63347500	75536900	62978400	67350000	53174600	74030600	76501100	71493200	68393900	57130000	54015600	52920400
804	1	Q8TEP8	Q8TEP8	Centrosomal protein of 192 kDa	CEP192	Homo sapiens	279.115	20	20	15481600	14799200	15050100	16012000	12128700	11986800	11682800	12612600	14647700	16813000	13975600	16014300	13796200	13258600	14413300	15089500
805	1	Q8WTT2	Q8WTT2	Nucleolar complex protein 3 homolog	NOC3L	Homo sapiens	92.547	20	20	73194700	76884800	80524300	78771700	102650000	101879000	93776500	99679600	58885300	65673600	70650900	63826100	74903900	70122800	68138400	64947100
806	1	Q92922	Q92922	SWI/SNF complex subunit SMARCC1	SMARCC1	Homo sapiens	122.87	20	20	77422400	79944800	74130500	74190900	83929100	82013300	75227300	79502300	78251700	71445800	78513200	75653200	82605000	81627000	83138600	80758800
807	1	Q96AC1	Q96AC1	Fermitin family homolog 2	FERMT2	Homo sapiens	77.86	21	20	133904000	135022000	147275000	144178000	132408000	141297000	129114000	132598000	122433000	146979000	142629000	151060000	135322000	130988000	138239000	140624000
808	1	Q96B97	Q96B97	SH3 domain-containing kinase-binding protein 1	SH3KBP1	Homo sapiens	73.126	20	20	119162000	127526000	146069000	142529000	120044000	125743000	116330000	133378000	149967000	178442000	165179000	180674000	137448000	146307000	147964000	165635000
809	1	Q96P70	Q96P70	Importin-9	IPO9	Homo sapiens	115.964	20	20	84214800	81255100	90837000	89306400	69564900	73422900	68136600	70964300	84546300	97081100	87830800	94965900	77739200	80623900	85399400	90750700
810	1	Q96PK6	Q96PK6	RNA-binding protein 14	RBM14	Homo sapiens	69.491	20	20	302578000	298369000	312679000	307930000	304819000	314283000	312146000	295714000	308598000	303606000	317624000	285921000	295781000	306687000	304339000	296441000
811	1	Q96R06	Q96R06	Sperm-associated antigen 5	SPAG5	Homo sapiens	134.425	20	20	21128300	23489700	23028800	21681400	15646400	15203400	14980900	15583900	22686900	24230200	23543600	24898400	18869200	19303200	19127200	19644000
812	1	Q99569	Q99569	Plakophilin-4	PKP4	Homo sapiens	131.868	22	20	37842000	38486300	37908600	37445500	42890600	42558200	43836400	42291700	36249200	36214300	38379900	35072000	38186000	41050100	42733500	39545700
813	1	Q99797	Q99797	Mitochondrial intermediate peptidase	MIPEP	Homo sapiens	80.64	20	20	99259400	98805200	98194000	100220000	113289000	113184000	110587000	111343000	94184900	89132700	96587800	94931000	93009900	97176400	93827100	94213300
814	1	Q99832	Q99832	T-complex protein 1 subunit eta	CCT7	Homo sapiens	59.365	20	20	591386000	627299000	671926000	675999000	532543000	513499000	495874000	530050000	588880000	699801000	620322000	685647000	553506000	552347000	586991000	629991000
815	1	Q9BX63	Q9BX63	Fanconi anemia group J protein	BRIP1	Homo sapiens	140.866	20	20	121172000	114034000	131015000	117548000	80847600	77667400	70323400	83338700	122585000	128910000	127749000	135059000	96875400	95970200	106098000	102463000
816	1	Q9H8H0	Q9H8H0	Nucleolar protein 11	NOL11	Homo sapiens	81.125	20	20	94223900	90962900	95422200	91393500	84358700	86039600	86252500	84022600	91015500	86899700	88676500	89962600	86998000	87859500	86100100	83619800
817	1	Q9HAU4	Q9HAU4	E3 ubiquitin-protein ligase SMURF2	SMURF2	Homo sapiens	86.196	26	20	203146000	200829000	232525000	231379000	152349000	165130000	139510000	167771000	195992000	220071000	200096000	217448000	186425000	183978000	192193000	205347000
818	1	Q9NTJ5	Q9NTJ5	Phosphatidylinositol-3-phosphatase SAC1	SACM1L	Homo sapiens	66.968	20	20	178491000	171123000	174915000	174337000	205785000	195853000	189797000	193914000	177996000	172763000	175312000	176546000	192024000	194146000	179002000	182010000
819	1	Q9NX05	Q9NX05	Constitutive coactivator of PPAR-gamma-like protein 2	FAM120C	Homo sapiens	120.578	20	20	31790500	32234900	32866900	32406100	34808800	37503500	35557700	35968900	35473400	35335900	33810500	37098900	36810800	37648100	39791700	39267100
820	1	Q9NYU1	Q9NYU1	UDP-glucose:glycoprotein glucosyltransferase 2	UGGT2	Homo sapiens	174.739	20	20	30733300	28441700	30393600	29555400	34315100	32892900	33394800	33304900	29654900	28790600	28642400	29800600	29790600	31729700	31109000	29892000
821	1	Q9UHD8	Q9UHD8	Septin-9	SEPTIN9	Homo sapiens	65.402	20	20	70295600	72901700	80116700	77856700	73014700	75142300	72069600	79187600	63312200	65781100	67004400	67217000	65056400	64922400	67342800	66116700
822	1	Q9UJV9	Q9UJV9	Probable ATP-dependent RNA helicase DDX41	DDX41	Homo sapiens	69.839	20	20	34162400	35608000	34853500	35715700	37084800	36453100	34568300	37060000	34623800	34529100	34402300	34811400	36035100	35022300	35039300	34708900
823	1	Q9UKV8	Q9UKV8	Protein argonaute-2	AGO2	Homo sapiens	97.209	25	20	45196500	43694600	46723700	43899800	44051800	44306000	43186400	44466800	43928200	47689700	45260100	47285600	43186400	43661500	46115100	45298500
824	1	Q9Y230	Q9Y230	RuvB-like 2	RUVBL2	Homo sapiens	51.156	20	20	359683000	362232000	375920000	368888000	326043000	349262000	320766000	339942000	351003000	386161000	367164000	373006000	341887000	342037000	347135000	346757000
825	1	Q9Y262	Q9Y262	Eukaryotic translation initiation factor 3 subunit L	EIF3L	Homo sapiens	66.726	20	20	401203000	428411000	435055000	420967000	366949000	383149000	354881000	382159000	392413000	450062000	416824000	421416000	396023000	382017000	396009000	421587000
826	1	Q9Y2X3	Q9Y2X3	Nucleolar protein 58	NOP58	Homo sapiens	59.581	20	20	353691000	335922000	353195000	335619000	391101000	432915000	415876000	416864000	324334000	328247000	326553000	332284000	357469000	319731000	356907000	317410000
827	1	Q9Y5K6	Q9Y5K6	CD2-associated protein	CD2AP	Homo sapiens	71.452	20	20	62231100	63515400	72621600	70953500	50643700	50237400	49062400	51755300	62674400	75915200	69441300	73030000	58974800	60363600	65915700	69214500
828	1	A0FGR8	A0FGR8	Extended synaptotagmin-2	ESYT2	Homo sapiens	102.358	19	19	96331200	94175400	97383900	96931800	123782000	121154000	116384000	115065000	104070000	97027200	102087000	100720000	118282000	109395000	114427000	110522000
829	1	O14777	O14777	Kinetochore protein NDC80 homolog	NDC80	Homo sapiens	73.916	19	19	58104700	57205700	61467500	60748200	28686600	28870300	27174400	28807300	58699300	69329500	64597200	67855500	48143000	46762300	49676800	52044200
830	1	O15031	O15031	Plexin-B2	PLXNB2	Homo sapiens	205.13	19	19	15202400	15343600	14837800	14569800	19730000	19040400	18445700	17676300	16404900	15476600	15650500	15458900	18357900	18035500	18061700	17420400
831	1	O15078	O15078	Centrosomal protein of 290 kDa	CEP290	Homo sapiens	290.391	19	19	30310300	30794000	32193500	31074400	28606700	27716500	25540900	24198200	28929200	30533800	30621100	32190300	28691500	28841900	29442200	28486600
832	1	O15439	O15439	ATP-binding cassette sub-family C member 4	ABCC4	Homo sapiens	149.528	19	19	31855500	28433400	31499300	30659900	36204700	37183500	37934800	35252600	26354400	26574100	28250600	26371900	28875200	29297300	27541500	28000200
833	1	O43395	O43395	U4/U6 small nuclear ribonucleoprotein Prp3	PRPF3	Homo sapiens	77.528	19	19	281011000	264251000	262623000	258100000	252834000	256355000	241157000	252962000	265471000	270741000	276252000	263593000	269263000	262987000	267455000	253352000
834	1	O43422	O43422	52 kDa repressor of the inhibitor of the protein kinase	THAP12	Homo sapiens	87.707	19	19	38430600	40779400	39993800	44116600	44390100	39691900	52221500	44917000	45594900	49785500	44906400	51062200	49107500	44133400	46699900	47003300
835	1	O43933	O43933	Peroxisomal ATPase PEX1	PEX1	Homo sapiens	142.87	19	19	56727500	54711200	56442000	51157200	66493200	64753000	62104600	59599900	58329500	48082800	53474000	50843200	54239400	57830100	60228300	57015200
836	1	O60508	O60508	Pre-mRNA-processing factor 17	CDC40	Homo sapiens	65.521	19	19	96206700	96009000	95029100	96196900	92838900	95203700	86486100	85291800	89460800	89250500	92508600	87836900	89237200	87889400	89964200	92349200
837	1	O60701	O60701	UDP-glucose 6-dehydrogenase	UGDH	Homo sapiens	55.026	19	19	137480000	149105000	160527000	153810000	171924000	171874000	155648000	178977000	141626000	175563000	155274000	180557000	158689000	153956000	154322000	173970000
838	1	O75179	O75179	Ankyrin repeat domain-containing protein 17	ANKRD17	Homo sapiens	274.262	30	19	643093000	662173000	700631000	698864000	525563000	550006000	520342000	562938000	628702000	687949000	661099000	684316000	581207000	595986000	645882000	670050000
839	1	O75182	O75182	Paired amphipathic helix protein Sin3b	SIN3B	Homo sapiens	133.068	19	19	7362950	7412570	7267890	7525550	8756100	9040120	8578600	8593960	8541580	7807670	8454320	7905550	8667910	8633440	8463810	8522140
840	1	O75534	O75534	Cold shock domain-containing protein E1	CSDE1	Homo sapiens	88.885	19	19	213681000	216880000	231034000	229012000	156541000	156220000	145546000	154520000	223947000	246536000	243746000	246802000	203646000	209651000	214440000	220621000
841	1	O94776	O94776	Metastasis-associated protein MTA2	MTA2	Homo sapiens	75.024	21	19	201096000	191432000	199313000	197647000	203813000	205853000	194240000	196223000	204934000	206216000	204355000	205428000	217457000	206616000	210423000	203484000
842	1	O95235	O95235	Kinesin-like protein KIF20A	KIF20A	Homo sapiens	100.283	19	19	199614000	211259000	212312000	208998000	138579000	137762000	127722000	130907000	220716000	214957000	218635000	223840000	193210000	184467000	181539000	188153000
843	1	O95425	O95425	Supervillin	SVIL	Homo sapiens	247.75	19	19	33541200	32686400	32356900	32097500	35849500	34179800	30834400	31910900	41321000	40658100	41320900	37512500	40398700	39570300	37612600	41535000
844	1	P04264	P04264	Keratin, type II cytoskeletal 1	KRT1	Homo sapiens	66.038	21	19	986452000	506076000	455861000	1124930000	545871000	575929000	659049000	344194000	1104250000	1023380000	484717000	442031000	781375000	978139000	645324000	422700000
845	1	P05787	P05787	Keratin, type II cytoskeletal 8	KRT8	Homo sapiens	53.706	22	19	185122000	183303000	179403000	183766000	219004000	218640000	220990000	210117000	281899000	281916000	289627000	275182000	304680000	292459000	292362000	291264000
846	1	P06400	P06400	Retinoblastoma-associated protein	RB1	Homo sapiens	106.162	19	19	145943000	157666000	167289000	170383000	164777000	153217000	149312000	163043000	174581000	197826000	180316000	197193000	170507000	185694000	185105000	194382000
847	1	P06733	P06733	Alpha-enolase	ENO1	Homo sapiens	47.168	22	19	5221040000	5519100000	5962680000	5953630000	3967420000	3962050000	3362510000	4034750000	5710840000	7124480000	6374130000	7090090000	5638400000	5127070000	5461130000	6322430000
848	1	P07384	P07384	Calpain-1 catalytic subunit	CAPN1	Homo sapiens	81.892	19	19	106411000	113191000	125727000	124505000	101061000	104068000	95872500	107243000	110504000	136586000	123809000	130004000	119120000	119193000	124865000	136343000
849	1	P08758	P08758	Annexin A5	ANXA5	Homo sapiens	35.937	19	19	989223000	1111610000	1204480000	1161420000	845124000	904153000	812732000	897813000	1055990000	1329980000	1140920000	1160120000	1121650000	1076540000	1084400000	1304680000
850	1	P17858	P17858	ATP-dependent 6-phosphofructokinase, liver type	PFKL	Homo sapiens	85.018	22	19	161374000	162051000	189095000	183103000	172510000	174477000	154891000	175735000	199757000	243252000	232263000	242400000	205292000	205174000	222858000	230705000
851	1	P22413	P22413	Ectonucleotide pyrophosphatase/phosphodiesterase family member 1	ENPP1	Homo sapiens	104.924	19	19	32844400	33041700	35424200	31142600	43891300	50862500	48166500	48646600	39687100	42107900	41699200	37129400	44079700	46680700	47759000	38165200
852	1	P23526	P23526	Adenosylhomocysteinase	AHCY	Homo sapiens	47.715	19	19	465030000	533875000	594022000	574038000	414450000	427011000	388405000	451586000	501614000	617530000	520952000	588553000	456106000	464308000	506398000	549149000
853	1	P23921	P23921	Ribonucleoside-diphosphate reductase large subunit	RRM1	Homo sapiens	90.073	19	19	142023000	153324000	166197000	166250000	82077400	83316100	76898800	89410200	134363000	168073000	150173000	154374000	117628000	116924000	132706000	131346000
854	1	P27694	P27694	Replication protein A 70 kDa DNA-binding subunit	RPA1	Homo sapiens	68.139	19	19	128824000	135886000	144493000	139052000	145442000	157893000	139076000	150707000	143147000	168583000	165397000	172541000	158854000	156522000	155094000	169705000
855	1	P27824	P27824	Calnexin	CANX	Homo sapiens	67.57	19	19	1790550000	1819050000	1734260000	1750800000	1858670000	2008160000	1783080000	1798330000	1794520000	1680090000	1646290000	1723240000	1787030000	1799660000	1787550000	1734210000
856	1	P34897	P34897	Serine hydroxymethyltransferase, mitochondrial	SHMT2	Homo sapiens	55.994	20	19	914727000	930289000	925473000	919429000	1017130000	995134000	980677000	959799000	870014000	898740000	877492000	850447000	833104000	860398000	866059000	836447000
857	1	P36776	P36776	Lon protease homolog, mitochondrial	LONP1	Homo sapiens	106.492	19	19	179063000	170557000	168177000	170089000	228705000	240977000	231648000	226556000	183718000	177370000	181303000	177736000	207601000	201226000	203424000	198360000
858	1	P41250	P41250	Glycine--tRNA ligase	GARS1	Homo sapiens	83.167	19	19	256613000	267508000	290488000	290148000	243391000	251348000	231818000	253512000	247186000	273277000	256915000	271570000	224728000	222334000	239797000	249449000
859	1	P46087	P46087	28S rRNA (cytosine(4447)-C(5))-methyltransferase	NOP2	Homo sapiens	89.303	19	19	407579000	396177000	419229000	399000000	523117000	542622000	509414000	516103000	399526000	389518000	377032000	395135000	406308000	405020000	412649000	403101000
860	1	P46379	P46379	Large proline-rich protein BAG6	BAG6	Homo sapiens	119.41	19	19	80202500	86015100	89732200	90487900	70457800	70859500	69446600	75984000	83575400	93366500	90371000	92697500	79213200	83591400	82657000	87564800
861	1	P50395	P50395	Rab GDP dissociation inhibitor beta	GDI2	Homo sapiens	50.666	25	19	379552000	436437000	488018000	462912000	300199000	313740000	269374000	317752000	406742000	527421000	438180000	469845000	356649000	364448000	382630000	431654000
862	1	P55011	P55011	Solute carrier family 12 member 2	SLC12A2	Homo sapiens	131.448	19	19	51667200	46937600	49136900	46364500	53780000	55839100	52592400	53351400	48586500	46762900	47690900	48714100	49756900	48195600	49508200	46435000
863	1	P55786	P55786	Puromycin-sensitive aminopeptidase	NPEPPS	Homo sapiens	103.277	27	19	100204000	106013000	118453000	117591000	83143100	88105600	81553700	87896800	109388000	133238000	116704000	123948000	111054000	112242000	117649000	127653000
864	1	P61221	P61221	ATP-binding cassette sub-family E member 1	ABCE1	Homo sapiens	67.315	19	19	237577000	251791000	269695000	270935000	148122000	155845000	140647000	151557000	239416000	307026000	258660000	285335000	191979000	192747000	209169000	220219000
865	1	Q01831	Q01831	DNA repair protein complementing XP-C cells	XPC	Homo sapiens	105.953	19	19	337697000	330292000	324395000	315063000	354383000	352961000	330854000	323673000	321427000	331912000	330589000	325044000	322383000	324040000	313846000	323258000
866	1	Q02218	Q02218	2-oxoglutarate dehydrogenase complex component E1	OGDH	Homo sapiens	115.937	25	19	106058000	98566200	99952700	97085100	121866000	119915000	123203000	115479000	116914000	107970000	114370000	108479000	125299000	127738000	127181000	121202000
867	1	Q10471	Q10471	Polypeptide N-acetylgalactosaminyltransferase 2	GALNT2	Homo sapiens	64.732	20	19	90381600	92122200	91430400	90395900	112709000	114086000	112304000	110460000	96492900	94004600	91670800	94475100	105583000	103550000	102840000	102143000
868	1	Q13206	Q13206	Probable ATP-dependent RNA helicase DDX10	DDX10	Homo sapiens	100.89	19	19	41115800	40649500	41128800	41272500	39484200	39819000	39125500	39052000	40530300	38787900	41180400	38752700	38622100	39614700	38467400	38181900
869	1	Q14643	Q14643	Inositol 1,4,5-trisphosphate-gated calcium channel ITPR1	ITPR1	Homo sapiens	313.933	19	19	2882510	2899670	2690660	2838550	3486120	3390450	3752320	3231340	2886390	2940690	3156140	2840360	3267340	3395940	3515530	3435240
870	1	Q14674	Q14674	Separin	ESPL1	Homo sapiens	233.18	19	19	62696900	64611300	67602200	67322900	46165800	51140800	47579300	51771100	62631500	69197500	69733100	70689900	63384100	54522000	63794500	67262200
871	1	Q14694	Q14694	Ubiquitin carboxyl-terminal hydrolase 10	USP10	Homo sapiens	87.137	19	19	164295000	167017000	180009000	178494000	146891000	146023000	140576000	154124000	176616000	188148000	173200000	185458000	173687000	161782000	179256000	179893000
872	1	Q14807	Q14807	Kinesin-like protein KIF22	KIF22	Homo sapiens	73.262	19	19	132937000	127140000	126626000	130038000	150603000	151236000	150247000	150047000	128206000	120255000	121999000	119064000	145842000	148049000	148066000	147810000
873	1	Q15031	Q15031	Leucine--tRNA ligase, mitochondrial	LARS2	Homo sapiens	101.976	19	19	30482700	29207100	28885700	28226800	36860800	36042600	34973200	35266500	32201800	30696200	32110000	30459000	30916500	30422100	30301600	29682300
874	1	Q15269	Q15269	Periodic tryptophan protein 2 homolog	PWP2	Homo sapiens	102.452	19	19	133919000	132771000	141133000	129570000	146036000	146426000	154089000	139500000	114520000	120640000	121171000	120656000	123699000	126202000	117417000	117903000
875	1	Q16706	Q16706	Alpha-mannosidase 2	MAN2A1	Homo sapiens	131.144	20	19	99005000	97627600	94136400	93633400	110887000	115998000	113523000	109873000	92630900	91877100	96953400	89176500	106374000	104274000	101513000	100458000
876	1	Q27J81	Q27J81	Inverted formin-2	INF2	Homo sapiens	135.625	19	19	33135000	28206000	29949400	30358400	33683000	31244900	29865400	33042700	36649300	38186400	39685100	38515300	36333800	38189200	38284100	41261000
877	1	Q2KHR3	Q2KHR3	Glutamine and serine-rich protein 1	QSER1	Homo sapiens	189.974	19	19	51009400	43316900	48846600	49110400	41883400	40937400	39535200	34733400	43864000	44655500	45534800	46799600	40428400	44780100	44645300	48591200
878	1	Q2NL82	Q2NL82	Pre-rRNA-processing protein TSR1 homolog	TSR1	Homo sapiens	91.811	19	19	89112400	89881200	94537400	97679700	77871200	78724100	75025700	80835600	84038600	91635400	89087900	90713400	81023200	80817100	84799100	86226800
879	1	Q32MZ4	Q32MZ4	Leucine-rich repeat flightless-interacting protein 1	LRRFIP1	Homo sapiens	89.253	20	19	138529000	136045000	160425000	156267000	104219000	112129000	104156000	114828000	149896000	176204000	167315000	177318000	133260000	132141000	140134000	148079000
880	1	Q5JSH3	Q5JSH3	WD repeat-containing protein 44	WDR44	Homo sapiens	101.369	19	19	21531100	24090300	24858700	27966400	20724400	21030700	18608700	21521900	25189500	26996000	27096700	25619500	23362600	21543500	24313000	26508900
881	1	Q5T5X7	Q5T5X7	BEN domain-containing protein 3	BEND3	Homo sapiens	94.477	19	19	8491540	8729520	8074540	7661310	7948570	8172550	7829300	8024870	8239080	7787510	8159840	7789210	8279510	8431350	7575810	7346880
882	1	Q6P1N0	Q6P1N0	Coiled-coil and C2 domain-containing protein 1A	CC2D1A	Homo sapiens	104.061	19	19	69158000	70725800	73474700	76825400	59469300	61053600	58008700	64623100	69563200	77984600	70776000	74150500	65535900	66305500	67428700	71984700
883	1	Q6PJG2	Q6PJG2	Mitotic deacetylase-associated SANT domain protein	MIDEAS	Homo sapiens	114.991	19	19	13088600	12749600	12769900	12720900	12735300	12061800	12142400	12003700	13612800	13113700	13929100	14297400	14633400	14369900	14728200	14620700
884	1	Q6PKG0	Q6PKG0	La-related protein 1	LARP1	Homo sapiens	123.512	22	19	184338000	185933000	201700000	192136000	161866000	164331000	152650000	163226000	189579000	203478000	185745000	205959000	191832000	181342000	202163000	203904000
885	1	Q70E73	Q70E73	Ras-associated and pleckstrin homology domains-containing protein 1	RAPH1	Homo sapiens	135.257	19	19	65365000	68465900	71058700	75480300	58510100	66359700	61704000	58086000	63864000	78842600	68460100	69606300	60631300	64733300	68103200	76190600
886	1	Q86TI2	Q86TI2	Dipeptidyl peptidase 9	DPP9	Homo sapiens	98.264	19	19	236651000	243712000	281881000	265644000	204729000	205083000	190336000	210843000	236767000	288953000	270557000	280157000	236241000	231350000	264429000	275268000
887	1	Q86TU7	Q86TU7	Actin-histidine N-methyltransferase	SETD3	Homo sapiens	67.26	19	19	35345400	36274700	38901500	37809300	30840500	30401100	29030100	33398400	36289700	42177700	36850400	41445800	35690200	34394200	38073100	41117300
888	1	Q86YP4	Q86YP4	Transcriptional repressor p66-alpha	GATAD2A	Homo sapiens	68.063	21	19	85944000	86892400	92388700	87572900	86402000	86749900	84682500	86443200	96538700	101221000	100062000	96565900	98995200	99220500	101515000	99041700
889	1	Q8IUR7	Q8IUR7	Armadillo repeat-containing protein 8	ARMC8	Homo sapiens	75.511	19	19	20228400	21224500	20658400	20849900	19983100	20037200	19580300	20155200	19709900	20396800	19593600	20475800	19424300	19153600	20214600	21188600
890	1	Q8IWR0	Q8IWR0	Zinc finger CCCH domain-containing protein 7A	ZC3H7A	Homo sapiens	110.54	20	19	15445200	15212700	15822800	14955200	12372000	12562300	11712900	12696600	16466600	17460200	15724200	17584300	15108600	14229500	16269200	14729100
891	1	Q8IWV7	Q8IWV7	E3 ubiquitin-protein ligase UBR1	UBR1	Homo sapiens	200.213	19	19	44654200	45326900	45875700	47055000	45191000	44452800	43669000	44892700	44534200	52809000	51501300	51848300	46252500	47514800	50382000	52486100
892	1	Q8IX12	Q8IX12	Cell division cycle and apoptosis regulator protein 1	CCAR1	Homo sapiens	132.823	19	19	132553000	135894000	126506000	119709000	143780000	148565000	140419000	141398000	140752000	129723000	129832000	127492000	134790000	142168000	141408000	138661000
893	1	Q8IZL8	Q8IZL8	Proline-, glutamic acid- and leucine-rich protein 1	PELP1	Homo sapiens	119.704	19	19	68313600	66288700	67676400	62665900	78512200	75478500	75866100	72551600	72817400	61464500	66121700	67629500	67823400	69884000	69744200	72539700
894	1	Q8N122	Q8N122	Regulatory-associated protein of mTOR	RPTOR	Homo sapiens	149.038	19	19	27979300	25995900	27891200	27917200	26734800	27222700	27167500	27304800	26236200	29648000	26811500	28173400	28666000	28221200	29872000	30095700
895	1	Q8N8A6	Q8N8A6	ATP-dependent RNA helicase DDX51	DDX51	Homo sapiens	72.459	19	19	40499200	42107200	42498400	40707000	44071500	45218000	40353300	43294500	39515900	37243900	36905100	36906300	38143600	38967900	38477900	38104600
896	1	Q969X6	Q969X6	U3 small nucleolar RNA-associated protein 4 homolog	UTP4	Homo sapiens	76.89	19	19	91027100	87802900	87757100	85352600	84356400	85315500	78092900	81276900	79793700	79023200	83166800	82743100	81163400	79160600	80099400	78511400
897	1	Q96AY3	Q96AY3	Peptidyl-prolyl cis-trans isomerase FKBP10	FKBP10	Homo sapiens	64.245	19	19	589306000	606270000	611290000	607994000	774513000	794613000	736438000	736999000	600111000	612305000	635434000	619212000	718429000	718116000	680998000	713992000
898	1	Q96BP3	Q96BP3	Peptidylprolyl isomerase domain and WD repeat-containing protein 1	PPWD1	Homo sapiens	73.573	19	19	26114000	25336600	27210600	26946800	26185100	26581700	25730100	27215100	24935900	26819700	25902700	26971300	24643700	25134800	25896700	26936800
899	1	Q96FV9	Q96FV9	THO complex subunit 1	THOC1	Homo sapiens	75.669	19	19	74981400	71608900	75270600	71673200	78413800	78555900	74763900	74153100	70481700	69162800	69847800	69784600	71651800	74696800	72557400	73798100
900	1	Q96JG6	Q96JG6	Syndetin	VPS50	Homo sapiens	111.175	19	19	36100600	37788500	41673200	40535800	36862700	40241900	34994700	37537600	32788200	41165900	38489900	43172400	40047600	39065000	40291500	43349800
901	1	Q96JI7	Q96JI7	Spatacsin	SPG11	Homo sapiens	278.872	19	19	8354020	8022190	8725540	8047210	7394640	8105750	7011050	8417260	8061890	9123130	8014560	8910450	8362280	8738270	8560470	8725050
902	1	Q96P48	Q96P48	Arf-GAP with Rho-GAP domain, ANK repeat and PH domain-containing protein 1	ARAP1	Homo sapiens	162.193	19	19	66922000	62404700	71371400	66579200	53294800	54242500	54625000	58593200	65883300	76498300	65944500	73583300	63337600	61268600	69094200	63810800
903	1	Q96SI9	Q96SI9	Spermatid perinuclear RNA-binding protein	STRBP	Homo sapiens	73.654	19	19	108364000	100530000	106694000	102739000	100403000	104413000	98980200	100132000	102073000	96045600	99661500	98234900	98333000	97390300	99887800	96612500
904	1	Q96T23	Q96T23	Remodeling and spacing factor 1	RSF1	Homo sapiens	163.825	19	19	23128900	21412000	20970300	21006900	23528300	22294000	22572900	23275600	21952200	21199900	20499700	21343900	21783600	22325800	21509800	22556900
905	1	Q96TA1	Q96TA1	Protein Niban 2	NIBAN2	Homo sapiens	84.137	19	19	417688000	441818000	487665000	496469000	391652000	404942000	383263000	425127000	421836000	531327000	457510000	503856000	440595000	441814000	449852000	482989000
906	1	Q9BXB5	Q9BXB5	Oxysterol-binding protein-related protein 10	OSBPL10	Homo sapiens	83.97	20	19	45872800	45646600	49386900	46861400	48161900	46986400	42378300	46639000	53974800	56492100	53571600	59657400	53294000	50153300	55922300	59493700
907	1	Q9BYT8	Q9BYT8	Neurolysin, mitochondrial	NLN	Homo sapiens	80.65	19	19	87812700	87591400	89687600	90724600	89186300	92455900	84418700	86640400	86774800	90851200	88362900	87949400	90615200	91745200	91567600	90393200
908	1	Q9BZ95	Q9BZ95	Histone-lysine N-methyltransferase NSD3	NSD3	Homo sapiens	161.616	19	19	14039400	13063200	13652700	13253900	11210900	12015000	11203100	10696000	14294800	13725400	13436700	13341800	12330900	12501200	12223700	13428000
909	1	Q9H270	Q9H270	Vacuolar protein sorting-associated protein 11 homolog	VPS11	Homo sapiens	107.839	19	19	23699900	23779200	24313800	23613500	25400800	27339600	26142100	25514700	24082200	25651100	26094300	24250200	26161700	25673200	27102700	26932400
910	1	Q9H307	Q9H307	Pinin	PNN	Homo sapiens	81.629	19	19	221247000	213297000	225596000	209842000	218680000	220853000	204360000	216059000	219126000	222938000	219442000	217736000	220299000	213469000	218011000	207358000
911	1	Q9H4A4	Q9H4A4	Aminopeptidase B	RNPEP	Homo sapiens	72.598	19	19	183080000	195002000	227701000	231178000	158207000	160025000	150724000	172619000	196809000	243624000	207541000	226026000	195439000	197572000	203090000	229075000
912	1	Q9H845	Q9H845	Complex I assembly factor ACAD9, mitochondrial	ACAD9	Homo sapiens	68.761	19	19	209079000	200339000	192654000	198764000	246097000	233780000	229329000	220041000	173450000	180354000	185764000	175640000	193448000	192157000	183133000	195789000
913	1	Q9HCC0	Q9HCC0	Methylcrotonoyl-CoA carboxylase beta chain, mitochondrial	MCCC2	Homo sapiens	61.332	19	19	195332000	192329000	192324000	182863000	244182000	234674000	252789000	227817000	208637000	199513000	203142000	202705000	207473000	223548000	214892000	202188000
914	1	Q9HCD6	Q9HCD6	Protein TANC2	TANC2	Homo sapiens	219.653	19	19	39523500	43630300	43919900	43138800	47217400	43301700	43318500	45383000	38278500	42415100	38965700	40679100	44111800	42596400	45133100	45389800
915	1	Q9NUQ8	Q9NUQ8	ATP-binding cassette sub-family F member 3	ABCF3	Homo sapiens	79.746	19	19	37346000	39944900	42128900	41971100	27919000	29886000	27414100	29911900	37070600	41475200	40823900	42218200	34438100	33702400	37430000	37976600
916	1	Q9NVN8	Q9NVN8	Guanine nucleotide-binding protein-like 3-like protein	GNL3L	Homo sapiens	65.574	19	19	165248000	158084000	162037000	153054000	106335000	105841000	94475300	96688400	139268000	141737000	143043000	149545000	121645000	126070000	120051000	127155000
917	1	Q9NVR2	Q9NVR2	Integrator complex subunit 10	INTS10	Homo sapiens	82.238	19	19	18637000	17753800	18051100	17601100	21322300	20711200	20655600	19855300	19350200	18285700	18879500	17873900	18942000	19169800	19000500	20114200
918	1	Q9NW13	Q9NW13	RNA-binding protein 28	RBM28	Homo sapiens	85.738	19	19	141817000	131091000	136263000	137279000	155637000	161205000	156719000	150379000	126004000	113838000	119689000	117931000	126783000	124698000	125985000	121790000
919	1	Q9NXE4	Q9NXE4	Sphingomyelin phosphodiesterase 4	SMPD4	Homo sapiens	97.809	19	19	93772400	87113900	90011200	87549000	97143800	94697500	91677700	91522400	91207900	79991100	80048000	79661100	84553100	88894700	84800100	86733100
920	1	Q9NXH9	Q9NXH9	tRNA (guanine(26)-N(2))-dimethyltransferase	TRMT1	Homo sapiens	72.233	19	19	50550600	53122000	55302400	56482900	48338900	46748200	45330600	51001200	53689400	61257900	54854900	60607000	50415800	48222600	50287700	53658900
921	1	Q9P2B2	Q9P2B2	Prostaglandin F2 receptor negative regulator	PTGFRN	Homo sapiens	98.558	19	19	45646700	47125600	45998600	45351400	63600900	63497600	60871100	62695300	48636400	49780200	47942200	46111000	58300900	56764100	55684300	57157800
922	1	Q9UBD5	Q9UBD5	Origin recognition complex subunit 3	ORC3	Homo sapiens	82.254	19	19	372337000	367051000	388256000	384222000	342588000	371934000	352053000	362621000	369639000	394240000	398040000	380076000	354758000	346844000	360500000	365809000
923	1	Q9UH99	Q9UH99	SUN domain-containing protein 2	SUN2	Homo sapiens	80.314	20	19	1503410000	1341200000	1547480000	1369670000	1285390000	1312180000	1334370000	1226630000	1532330000	1472130000	1637280000	1473540000	1442150000	1494840000	1450100000	1378770000
924	1	Q9UHB6	Q9UHB6	LIM domain and actin-binding protein 1	LIMA1	Homo sapiens	85.228	19	19	56074800	56255100	57129800	57054700	65047600	66908400	62036800	65084500	53693600	52469500	52665900	53791500	55020500	53856500	54066200	54150700
925	1	Q9UHB7	Q9UHB7	AF4/FMR2 family member 4	AFF4	Homo sapiens	127.461	19	19	60229200	61085600	62494100	61179500	67559100	75924800	70164400	66886600	64437300	62194400	63822800	65508400	63651400	72732700	70963400	67762100
926	1	Q9UHP3	Q9UHP3	Ubiquitin carboxyl-terminal hydrolase 25	USP25	Homo sapiens	122.218	19	19	31137200	30805100	35109600	32859700	25985300	27242000	27696100	27860800	31287800	35570100	35295200	38232900	30542400	29802900	29708300	35989300
927	1	Q9UL63	Q9UL63	Muskelin	MKLN1	Homo sapiens	84.768	19	19	37300100	36901400	39509000	39411900	29833900	30979000	28944700	30622100	32588900	35856100	34788500	35029900	30030500	30720500	32214300	32937500
928	1	Q9UPT5	Q9UPT5	Exocyst complex component 7	EXOC7	Homo sapiens	83.382	19	19	44692800	45298700	49018400	47394700	44539400	46275700	39446500	42136900	43009000	50146400	45875000	47932700	46829600	44037300	47238200	49287000
929	1	Q9Y263	Q9Y263	Phospholipase A-2-activating protein	PLAA	Homo sapiens	87.158	19	19	115696000	118614000	122085000	123083000	95911000	94336100	85915600	101384000	109088000	116608000	111784000	125017000	102920000	102839000	106933000	111309000
930	1	Q9Y276	Q9Y276	Mitochondrial chaperone BCS1	BCS1L	Homo sapiens	47.537	19	19	62318600	52932800	56428400	56229700	69885400	70629500	73239200	66670200	56504700	55937600	53380600	57751000	62722100	56197600	59696300	56330500
931	1	Q9Y2H6	Q9Y2H6	Fibronectin type-III domain-containing protein 3A	FNDC3A	Homo sapiens	131.854	19	19	43500000	41436500	41315500	41388400	40417400	38634400	40583700	41047800	42234900	39737300	40502900	40299700	40635100	43156800	43048500	41757300
932	1	Q9Y2J4	Q9Y2J4	Angiomotin-like protein 2	AMOTL2	Homo sapiens	85.763	19	19	448887000	464684000	519844000	510406000	434116000	448334000	443584000	425451000	439658000	543222000	509139000	532639000	479078000	467039000	495892000	540335000
933	1	Q9Y6A5	Q9Y6A5	Transforming acidic coiled-coil-containing protein 3	TACC3	Homo sapiens	90.36	19	19	134148000	141690000	151897000	151921000	108077000	108637000	103999000	117333000	147497000	168887000	156656000	161757000	128767000	131203000	143386000	149781000
934	1	Q9Y6Y8	Q9Y6Y8	SEC23-interacting protein	SEC23IP	Homo sapiens	111.077	19	19	82847000	82673800	89492400	89717800	74646400	76965200	72982800	74975900	86952800	96128400	88833200	95207100	86606300	83586200	92982400	94963000
935	1	O14936	O14936	Peripheral plasma membrane protein CASK	CASK	Homo sapiens	105.126	18	18	31487700	30543800	31820600	29875400	40007800	38542300	37366800	34577700	30695200	30802800	32725200	32288800	34938200	35413700	35979900	35499300
936	1	O15042	O15042	U2 snRNP-associated SURP motif-containing protein	U2SURP	Homo sapiens	118.29	18	18	109339000	108561000	107940000	107319000	117352000	111520000	110035000	104999000	109136000	103755000	105678000	102794000	111563000	107962000	107086000	107256000
937	1	O15231	O15231	Zinc finger protein 185	ZNF185	Homo sapiens	73.527	18	18	38257300	37064600	40287500	39840000	41123000	40620300	39033400	40008700	55591500	53428400	57014900	55029500	52142100	54492800	54160800	58023400
938	1	O43390	O43390	Heterogeneous nuclear ribonucleoprotein R	HNRNPR	Homo sapiens	70.943	24	18	871217000	822971000	879161000	836938000	988633000	973908000	951969000	911917000	849569000	844995000	858069000	837670000	914592000	883841000	882212000	912952000
939	1	O60518	O60518	Ran-binding protein 6	RANBP6	Homo sapiens	124.714	18	18	22111500	19409500	21970900	20365800	18287300	18827200	16832500	18280200	21722000	22751500	22656300	22794200	19871200	20203000	19789500	21761400
940	1	O60885	O60885	Bromodomain-containing protein 4	BRD4	Homo sapiens	152.22	22	18	132247000	126004000	128798000	132994000	135645000	135037000	131247000	129593000	140633000	134165000	134221000	134122000	140683000	141700000	141249000	145195000
941	1	O75127	O75127	Pentatricopeptide repeat-containing protein 1, mitochondrial	PTCD1	Homo sapiens	78.858	18	18	53012400	52616400	54534300	52132500	59513100	62642500	58446800	60175400	43759100	41846200	45809900	43888600	46345600	46257700	48329700	48459100
942	1	O75330	O75330	Hyaluronan mediated motility receptor	HMMR	Homo sapiens	84.101	18	18	174715000	174659000	181577000	181227000	109639000	121991000	101092000	116888000	190563000	210980000	206267000	216215000	169712000	169507000	169531000	177687000
943	1	O75400	O75400	Pre-mRNA-processing factor 40 homolog A	PRPF40A	Homo sapiens	108.806	19	18	212396000	197443000	197472000	196755000	215443000	213283000	206575000	196834000	188248000	185097000	194895000	178758000	196555000	209783000	198363000	215219000
944	1	O75746	O75746	Electrogenic aspartate/glutamate antiporter SLC25A12, mitochondrial	SLC25A12	Homo sapiens	74.762	22	18	91397300	86801200	85553000	85251600	117787000	117132000	111029000	107261000	78997800	72233300	77136600	74537000	86529200	93060700	90076800	87092300
945	1	O94782	O94782	Ubiquitin carboxyl-terminal hydrolase 1	USP1	Homo sapiens	88.211	18	18	30534100	31636400	33529400	31974600	16150100	16871400	14760100	17021600	29851900	32698800	31870400	33620200	25307600	25290700	25574200	28595900
946	1	O95140	O95140	Mitofusin-2	MFN2	Homo sapiens	86.403	18	18	45168600	42749600	43413800	44178000	46104600	46663600	41924900	43478500	41975500	41945200	39881800	40059700	42004500	41749600	41335000	41869300
947	1	O95197	O95197	Reticulon-3	RTN3	Homo sapiens	112.616	18	18	279147000	262209000	277099000	255504000	255120000	278909000	255511000	253139000	278894000	283860000	262614000	282413000	294984000	277973000	270191000	255071000
948	1	O95202	O95202	Mitochondrial proton/calcium exchanger protein	LETM1	Homo sapiens	83.357	18	18	266294000	260856000	262203000	262036000	319992000	316417000	314606000	299599000	256528000	242005000	251919000	250355000	265708000	265831000	259320000	259166000
949	1	O95251	O95251	Histone acetyltransferase KAT7	KAT7	Homo sapiens	70.643	19	18	65950900	68197100	66665000	62765400	69769400	66923900	60402900	59927700	69401300	67240400	66415800	71400100	62391400	69721700	61489800	65513300
950	1	O95479	O95479	GDH/6PGL endoplasmic bifunctional protein	H6PD	Homo sapiens	88.896	18	18	79537300	81850900	78358500	79561700	117408000	120330000	115137000	107202000	95476200	91810000	97505300	93472900	108976000	112279000	109041000	111413000
951	1	O95793	O95793	Double-stranded RNA-binding protein Staufen homolog 1	STAU1	Homo sapiens	63.183	18	18	138994000	138701000	150958000	146345000	118656000	116382000	115306000	124475000	142079000	153234000	145124000	163826000	138367000	136924000	147680000	152374000
952	1	P05067	P05067	Amyloid-beta precursor protein	APP	Homo sapiens	86.944	18	18	79634100	80581900	80883500	74380500	76149100	78757200	74454600	74721300	80502100	77773900	84047000	83839200	92827200	86395500	89037900	85309400
953	1	P05165	P05165	Propionyl-CoA carboxylase alpha chain, mitochondrial	PCCA	Homo sapiens	80.06	18	18	40074300	39393700	39840400	38996300	58202900	61250000	58515000	55491900	35995000	38169000	38454300	37594300	49855300	46484900	48206900	45321900
954	1	P08195	P08195	Amino acid transporter heavy chain SLC3A2	SLC3A2	Homo sapiens	67.995	18	18	376337000	354109000	353084000	362501000	406822000	407536000	403626000	387247000	356508000	368793000	352963000	361617000	326508000	323015000	319873000	310836000
955	1	P17301	P17301	Integrin alpha-2	ITGA2	Homo sapiens	129.295	18	18	64061400	63088200	62863100	65577500	74925500	78605700	74103800	72550700	74228400	70414600	73451200	68896500	69508000	72030800	72035800	72847700
956	1	P17980	P17980	26S proteasome regulatory subunit 6A	PSMC3	Homo sapiens	49.204	18	18	260349000	264746000	288622000	282489000	255394000	255251000	233310000	254815000	258546000	295527000	284869000	289668000	255208000	254115000	266767000	276783000
957	1	P19447	P19447	General transcription and DNA repair factor IIH helicase/translocase subunit XPB	ERCC3	Homo sapiens	89.279	18	18	27319700	28480800	29979200	27883300	26818500	28197500	27352800	25822900	27003900	27782100	26855800	27535400	26303400	26754400	26241800	25978600
958	1	P22626	P22626	Heterogeneous nuclear ribonucleoproteins A2/B1	HNRNPA2B1	Homo sapiens	37.428	19	18	6065110000	5659660000	5988430000	5692820000	6016540000	6293200000	5681590000	5761310000	6113960000	5875010000	6161420000	5823170000	6269960000	6050250000	5904920000	6036770000
959	1	P23786	P23786	Carnitine O-palmitoyltransferase 2, mitochondrial	CPT2	Homo sapiens	73.779	18	18	66761900	67737000	68361800	61508200	81947900	82137500	80108800	79532300	71419000	67859600	69767800	70146000	71819500	66845500	70217300	68354100
960	1	P26196	P26196	Probable ATP-dependent RNA helicase DDX6	DDX6	Homo sapiens	54.418	18	18	305436000	301161000	333468000	330746000	281734000	281556000	270188000	303923000	290431000	316003000	301853000	327811000	308473000	296276000	312079000	325291000
961	1	P31040	P31040	Succinate dehydrogenase [ubiquinone] flavoprotein subunit, mitochondrial	SDHA	Homo sapiens	72.69	18	18	604004000	590222000	598896000	584674000	597501000	553666000	547366000	584297000	733689000	726926000	736167000	756822000	603911000	576066000	591719000	565111000
962	1	P33176	P33176	Kinesin-1 heavy chain	KIF5B	Homo sapiens	109.688	27	18	106277000	108362000	122459000	120524000	81678800	83696700	75982100	82997800	111786000	129483000	120588000	126840000	98352500	99468500	107063000	112160000
963	1	P35998	P35998	26S proteasome regulatory subunit 7	PSMC2	Homo sapiens	48.634	18	18	530547000	537343000	588879000	559816000	516645000	548017000	503869000	562924000	532724000	593271000	561772000	582850000	526203000	526758000	538228000	568496000
964	1	P43490	P43490	Nicotinamide phosphoribosyltransferase	NAMPT	Homo sapiens	55.523	18	18	232437000	239903000	263689000	260565000	221091000	224561000	210429000	229461000	223537000	290020000	253086000	277180000	239480000	243924000	257438000	272481000
965	1	P48147	P48147	Prolyl endopeptidase	PREP	Homo sapiens	80.699	18	18	19165800	19155800	22976100	21500900	14895200	14613700	14105700	15974900	20219100	23804200	21205000	24410500	18028000	18687500	21091900	22437800
966	1	P48444	P48444	Coatomer subunit delta	ARCN1	Homo sapiens	57.212	18	18	607801000	613205000	684739000	686991000	526333000	537191000	496201000	540648000	615524000	706684000	651401000	694438000	579001000	588436000	630142000	655859000
967	1	P49321	P49321	Nuclear autoantigenic sperm protein	NASP	Homo sapiens	85.237	18	18	238038000	219887000	260486000	264898000	169099000	181202000	170109000	193951000	222891000	264407000	239308000	273890000	203309000	202627000	213406000	223713000
968	1	P49754	P49754	Vacuolar protein sorting-associated protein 41 homolog	VPS41	Homo sapiens	98.567	18	18	18974000	19151200	17812500	19886400	20977500	19430300	19243500	19369700	20162600	20761800	20262800	21725100	19895100	20524700	20388200	19667100
969	1	P49959	P49959	Double-strand break repair protein MRE11	MRE11	Homo sapiens	80.594	18	18	152657000	152763000	160046000	152894000	174970000	173134000	170196000	175149000	147457000	156449000	153227000	151730000	165266000	164867000	159471000	164463000
970	1	P51991	P51991	Heterogeneous nuclear ribonucleoprotein A3	HNRNPA3	Homo sapiens	39.595	18	18	1518010000	1482430000	1548640000	1510320000	1483630000	1624180000	1527540000	1584340000	1474430000	1614160000	1593520000	1558480000	1611360000	1591680000	1487950000	1500290000
971	1	P52888	P52888	Thimet oligopeptidase	THOP1	Homo sapiens	78.842	18	18	65394800	68788100	76319800	76465700	57419600	56031700	54237100	60129700	67615300	84654600	70492700	78985900	65953900	66832600	68783200	75559600
972	1	P98155	P98155	Very low-density lipoprotein receptor	VLDLR	Homo sapiens	96.098	18	18	188995000	189983000	196584000	175140000	235200000	218636000	205590000	194852000	296540000	309365000	294865000	278003000	320192000	297282000	298502000	298531000
973	1	Q05209	Q05209	Tyrosine-protein phosphatase non-receptor type 12	PTPN12	Homo sapiens	88.109	18	18	99534400	100526000	109553000	113966000	77088000	80971500	74282400	82948700	108275000	119398000	119178000	125002000	102058000	102033000	107362000	119102000
974	1	Q06210	Q06210	Glutamine--fructose-6-phosphate aminotransferase [isomerizing] 1	GFPT1	Homo sapiens	78.806	21	18	52660700	57505600	64797100	60391800	47298400	48193000	41655500	49526400	57299400	69406400	61446800	67197800	51821500	53299100	58273500	59343700
975	1	Q12791	Q12791	Calcium-activated potassium channel subunit alpha-1	KCNMA1	Homo sapiens	137.56	18	18	28616300	27468700	29129000	26909700	34917500	34114400	32695200	33445600	26762200	25860700	26452500	26972800	33142200	33633200	32876400	34800000
976	1	Q13017	Q13017	Rho GTPase-activating protein 5	ARHGAP5	Homo sapiens	172.461	18	18	28392500	27530700	29998600	29687000	20338800	20001500	20399200	19245100	28839800	33370600	28957700	30808600	25512200	24070500	28301900	29851600
977	1	Q13111	Q13111	Chromatin assembly factor 1 subunit A	CHAF1A	Homo sapiens	106.911	18	18	53573000	50747000	51746700	50913100	42595800	40413000	37940700	39129200	50491200	50472900	52541600	49117500	43048500	44886900	45556800	44367100
978	1	Q13129	Q13129	Zinc finger protein Rlf	RLF	Homo sapiens	217.954	18	18	12312200	11860800	11962400	12215000	11061900	10318600	11135800	10160900	17225200	15021700	18068200	15686900	14337000	15540400	16454800	15568700
979	1	Q13423	Q13423	NAD(P) transhydrogenase, mitochondrial	NNT	Homo sapiens	113.895	18	18	96518700	95807100	96069600	94240500	125789000	127244000	122695000	124297000	88702300	87939200	88467500	86533800	104302000	107636000	108054000	107141000
980	1	Q13451	Q13451	Peptidyl-prolyl cis-trans isomerase FKBP5	FKBP5	Homo sapiens	51.214	18	18	49604200	52885700	54078500	57234200	60045400	61711700	58622300	63085100	53222700	60235100	57782400	58729600	58324500	59774400	57269700	62334300
981	1	Q13472	Q13472	DNA topoisomerase 3-alpha	TOP3A	Homo sapiens	112.375	19	18	79065500	76700100	78235300	74085600	82848100	77879400	80285600	72414900	82409000	84598000	87293700	84368100	74597800	79031100	81217900	75329900
982	1	Q14746	Q14746	Conserved oligomeric Golgi complex subunit 2	COG2	Homo sapiens	83.209	18	18	45050000	46171300	47355200	44384000	44562800	45844700	45643000	48663600	42125500	47377600	44978200	46675300	41916300	44530300	46439300	46726000
983	1	Q14764	Q14764	Major vault protein	MVP	Homo sapiens	99.328	18	18	36690100	37316000	40173800	39548800	27912300	28368700	26188800	29093200	38438900	42259900	38801900	40334900	34981600	34023600	36937400	39472000
984	1	Q15047	Q15047	Histone-lysine N-methyltransferase SETDB1	SETDB1	Homo sapiens	143.159	18	18	30462200	31331300	31776800	31134400	27671100	27528100	24513300	27277500	32349100	32792800	34023900	32057600	31198300	32314900	31054000	32688900
985	1	Q15813	Q15813	Tubulin-specific chaperone E	TBCE	Homo sapiens	59.348	18	18	45326600	50139300	53229500	52129100	35778200	36256100	34194900	35047200	44267800	53856600	49267600	54720800	39966200	42211500	46854900	50008900
986	1	Q16822	Q16822	Phosphoenolpyruvate carboxykinase [GTP], mitochondrial	PCK2	Homo sapiens	70.701	19	18	120931000	115037000	110693000	115047000	151411000	152506000	144749000	147892000	123035000	118875000	123990000	119558000	128985000	132789000	129632000	134259000
987	1	Q2TAZ0	Q2TAZ0	Autophagy-related protein 2 homolog A	ATG2A	Homo sapiens	212.862	18	18	8560900	8930610	9561870	9788810	7318920	8134990	7682400	8121110	9320260	10348100	9996870	10361800	9373570	9421640	9261530	10773000
988	1	Q32P44	Q32P44	Echinoderm microtubule-associated protein-like 3	EML3	Homo sapiens	95.2	18	18	21051300	20746300	22511500	21385300	20569600	22792900	20398700	22840200	17043300	20642200	21525200	21707200	21880200	21378200	22601500	24868400
989	1	Q52LR7	Q52LR7	Enhancer of polycomb homolog 2	EPC2	Homo sapiens	91.094	20	18	229640000	203766000	191855000	219423000	197029000	218549000	212574000	192530000	230547000	223003000	242687000	220309000	223483000	224223000	205710000	223016000
990	1	Q5KU26	Q5KU26	Collectin-12	COLEC12	Homo sapiens	81.517	18	18	173113000	170215000	175312000	173672000	159786000	159545000	153758000	159251000	106587000	101205000	110196000	106748000	123060000	129167000	125281000	127904000
991	1	Q5ST30	Q5ST30	Valine--tRNA ligase, mitochondrial	VARS2	Homo sapiens	118.49	18	18	11392800	11481500	11019200	11193800	11963000	12150100	11799400	11783500	10340900	10517400	9922090	9776620	10880700	10722300	10966300	10790800
992	1	Q5T0F9	Q5T0F9	Coiled-coil and C2 domain-containing protein 1B	CC2D1B	Homo sapiens	94.224	18	18	197081000	201753000	215448000	218074000	219708000	228892000	198247000	212861000	204371000	244059000	211154000	243600000	203211000	216725000	217474000	230037000
993	1	Q5TAX3	Q5TAX3	Terminal uridylyltransferase 4	TUT4	Homo sapiens	185.171	18	18	15415300	13708400	15289100	17115700	11058200	13485800	11513600	14299700	15899000	17447400	15945100	17757600	12872400	15265900	14242500	17063100
994	1	Q5VYS8	Q5VYS8	Terminal uridylyltransferase 7	TUT7	Homo sapiens	171.231	18	18	37595500	40094900	46265700	43586200	35947100	36368500	32420500	35825600	36259300	41127700	36575700	39895900	34710800	36314900	39769300	43207500
995	1	Q66K14	Q66K14	TBC1 domain family member 9B	TBC1D9B	Homo sapiens	140.526	20	18	44577100	42557100	50607600	53087200	47448400	43737900	41194200	49703600	48482200	57427900	52257100	57098700	53811400	53708600	56359000	55214400
996	1	Q6PI48	Q6PI48	Aspartate--tRNA ligase, mitochondrial	DARS2	Homo sapiens	73.563	18	18	174088000	174127000	164515000	167430000	176314000	182157000	176671000	165874000	192578000	183012000	182848000	184232000	182564000	174163000	180110000	176419000
997	1	Q6UB99	Q6UB99	Ankyrin repeat domain-containing protein 11	ANKRD11	Homo sapiens	297.92	19	18	20972300	20053600	21309600	22006700	19886100	19917400	17609100	19569400	21335500	20118600	19912200	19524000	21591500	19145800	19528500	18459200
998	1	Q6V0I7	Q6V0I7	Protocadherin Fat 4	FAT4	Homo sapiens	542.694	18	18	14199000	13880400	14581000	13510000	0	8372620	8595240	9523240	11471200	13173300	11303700	10862900	11766000	9838280	11654100	10569600
999	1	Q6ZRP7	Q6ZRP7	Sulfhydryl oxidase 2	QSOX2	Homo sapiens	77.531	18	18	53406300	52435500	51393400	51998200	61617800	63230300	59097400	55603400	57598300	56203100	58930200	56592100	58392100	57227000	54692400	58118200
1000	1	Q7L7X3	Q7L7X3	Serine/threonine-protein kinase TAO1	TAOK1	Homo sapiens	116.072	23	18	133930000	128396000	136872000	137568000	154898000	155519000	139644000	139224000	140150000	144683000	143466000	141334000	151374000	144627000	149005000	153222000
1001	1	Q7Z589	Q7Z589	BRCA2-interacting transcriptional repressor EMSY	EMSY	Homo sapiens	141.469	18	18	11527400	9905720	10887300	10020300	12322500	11365800	11269200	10843400	12188900	11353700	11978300	12295300	12035600	12454400	12186600	13169200
1002	1	Q86U38	Q86U38	Nucleolar protein 9	NOP9	Homo sapiens	69.438	18	18	322665000	325455000	321093000	308675000	312909000	319262000	299880000	299071000	303253000	310066000	326093000	311040000	307456000	302118000	312862000	315748000
1003	1	Q86UE4	Q86UE4	Protein LYRIC	MTDH	Homo sapiens	63.837	18	18	237394000	237353000	246044000	227379000	260056000	269028000	255981000	251727000	238458000	237374000	242429000	243762000	258790000	252301000	253986000	259495000
1004	1	Q86YV5	Q86YV5	Inactive tyrosine-protein kinase PRAG1	PRAG1	Homo sapiens	149.628	18	18	4748200	4592840	4899970	4662500	4880870	4992280	4565770	4943710	5075080	5313470	5360560	5435870	5175270	4792270	5612240	5515540
1005	1	Q8N1F8	Q8N1F8	Serine/threonine-protein kinase 11-interacting protein	STK11IP	Homo sapiens	120.261	18	18	45719400	39718300	41483600	42841000	40969300	38576800	40771800	38382000	42162500	40465800	38774300	41061600	41321200	41609400	42964300	41077000
1006	1	Q8N1G0	Q8N1G0	Zinc finger protein 687	ZNF687	Homo sapiens	129.529	19	18	64002600	65718600	62113400	61482400	73794600	73738000	76730500	73937300	69188400	65116700	67780800	66281500	70783600	73396600	73839200	69474200
1007	1	Q8TDW0	Q8TDW0	Volume-regulated anion channel subunit LRRC8C	LRRC8C	Homo sapiens	92.451	21	18	70804700	72031000	69329700	68597100	84553400	84823700	82496600	78432500	69363700	68899600	69426100	70308300	73793000	75540200	72177000	75248500
1008	1	Q8WXW3	Q8WXW3	Progesterone-induced-blocking factor 1	PIBF1	Homo sapiens	89.804	18	18	40449600	39574700	41724200	39396000	29518800	31104700	27271500	29011100	37948500	44151200	42991200	40100100	38039700	35903900	34423300	36667400
1009	1	Q92805	Q92805	Golgin subfamily A member 1	GOLGA1	Homo sapiens	88.185	18	18	28200500	26930300	28675200	26369000	28709800	28574500	27816600	26899500	30366700	29252900	27938300	28399000	27138000	28846900	27623400	28096300
1010	1	Q92841	Q92841	Probable ATP-dependent RNA helicase DDX17	DDX17	Homo sapiens	80.276	26	18	1556500000	1580680000	1597140000	1581800000	1653160000	1661070000	1567160000	1577870000	1555080000	1558600000	1527550000	1513550000	1556540000	1589300000	1598680000	1629810000
1011	1	Q96EK5	Q96EK5	KIF-binding protein	KIFBP	Homo sapiens	71.815	18	18	127928000	128644000	139042000	134974000	99435200	103310000	97982100	102557000	131983000	149471000	137709000	147884000	121634000	123229000	130107000	132059000
1012	1	Q96G03	Q96G03	Phosphopentomutase	PGM2	Homo sapiens	68.283	18	18	184515000	188435000	203919000	202744000	158475000	157187000	152026000	171956000	182176000	217969000	190638000	219757000	188041000	191815000	208541000	221264000
1013	1	Q96QC0	Q96QC0	Serine/threonine-protein phosphatase 1 regulatory subunit 10	PPP1R10	Homo sapiens	99.059	18	18	70414600	72878000	71649400	69772900	78469200	79660000	71980500	74948600	78255800	73992500	74835400	73542700	80661500	74589600	75992200	75117900
1014	1	Q96RU2	Q96RU2	Ubiquitin carboxyl-terminal hydrolase 28	USP28	Homo sapiens	122.491	18	18	94133800	93345800	106020000	103338000	106006000	106189000	104077000	106848000	105344000	106239000	104098000	104509000	115340000	118080000	110392000	125901000
1015	1	Q96SB8	Q96SB8	Structural maintenance of chromosomes protein 6	SMC6	Homo sapiens	126.328	18	18	14003500	13634000	13199100	13253300	16297500	16724100	14832500	15819700	11306200	12747800	11694800	11718900	13043800	13589500	13462700	12936900
1016	1	Q99707	Q99707	Methionine synthase	MTR	Homo sapiens	140.529	18	18	23506500	24253600	27801800	26462900	16236700	15878500	14720900	16729800	25522900	30679000	26673100	29963100	24455300	23322400	25870600	27105100
1017	1	Q9BQ39	Q9BQ39	ATP-dependent RNA helicase DDX50	DDX50	Homo sapiens	82.563	18	18	685438000	643143000	659901000	618556000	718514000	722114000	710974000	689664000	631066000	657316000	680042000	632216000	712334000	707545000	703996000	697266000
1018	1	Q9BSC4	Q9BSC4	Nucleolar protein 10	NOL10	Homo sapiens	80.3	18	18	51206900	47081300	50006500	47168500	52223900	53637200	50666900	50569000	40174800	42659400	41864800	38707500	44531100	43667500	42276600	42172500
1019	1	Q9BTV4	Q9BTV4	Transmembrane protein 43	TMEM43	Homo sapiens	44.876	18	18	494112000	464543000	464742000	466052000	560360000	536810000	557664000	541425000	489044000	476511000	501055000	477054000	540618000	541172000	526550000	503958000
1020	1	Q9BV36	Q9BV36	Melanophilin	MLPH	Homo sapiens	65.949	18	18	152439000	157675000	169342000	163308000	107821000	110861000	105623000	103858000	162714000	182318000	176423000	177271000	138153000	141295000	146255000	155411000
1021	1	Q9BVJ6	Q9BVJ6	U3 small nucleolar RNA-associated protein 14 homolog A	UTP14A	Homo sapiens	87.978	25	18	109061000	106386000	105462000	105415000	105647000	102711000	102312000	102161000	102608000	99976200	104872000	98772500	96875300	96341200	97802700	97934600
1022	1	Q9BW27	Q9BW27	Nuclear pore complex protein Nup85	NUP85	Homo sapiens	75.019	18	18	41288400	42955300	43131200	41074100	49757400	54511500	52190000	52967200	40038100	43006400	39471600	41853100	48068300	40319700	47520000	39208800
1023	1	Q9BY89	Q9BY89	Uncharacterized protein KIAA1671	KIAA1671	Homo sapiens	196.714	18	18	6473170	6714140	7040890	6957310	9055650	7688230	7909770	7930250	6842730	6377840	6787840	6582830	7577980	7864410	7784760	6856500
1024	1	Q9H0E3	Q9H0E3	Histone deacetylase complex subunit SAP130	SAP130	Homo sapiens	110.325	18	18	42534600	39101300	37928700	39717700	45563100	42226200	43293000	42913800	41804000	38100000	39294900	38758200	41423900	44339600	42545600	44256700
1025	1	Q9H4A3	Q9H4A3	Serine/threonine-protein kinase WNK1	WNK1	Homo sapiens	250.797	21	18	51478800	59849100	61796700	63840600	50891400	49876000	45622100	53021700	57995500	67488200	62484600	65046100	57734300	58797600	64182900	64718000
1026	1	Q9H9A6	Q9H9A6	Leucine-rich repeat-containing protein 40	LRRC40	Homo sapiens	68.25	18	18	48438400	49528500	53378200	56606200	42349400	45943300	43071800	43802600	47880000	55411000	50134500	55382300	48026400	48559500	50898000	54280200
1027	1	Q9HAW4	Q9HAW4	Claspin	CLSPN	Homo sapiens	151.096	18	18	19796600	19071600	19631500	19722400	13651600	13930300	12882500	13389200	20665500	20212800	20392300	20740200	16957200	17132200	17699800	17682800
1028	1	Q9NUQ6	Q9NUQ6	SPATS2-like protein	SPATS2L	Homo sapiens	61.729	18	18	70849300	71144800	80533400	78100200	59756900	60996100	58266600	64249200	77553800	85516400	80975300	82801000	75274100	73683900	78662700	81685000
1029	1	Q9NXV6	Q9NXV6	CDKN2A-interacting protein	CDKN2AIP	Homo sapiens	61.126	18	18	74273500	75443500	79483300	75929700	85814000	80842800	79724900	87817200	83395700	81259300	82933600	80658800	80398700	86125800	80215500	85927500
1030	1	Q9P265	Q9P265	Disco-interacting protein 2 homolog B	DIP2B	Homo sapiens	171.492	18	18	39871400	42014400	44029200	41742600	38145100	40144200	37222300	37597700	36602500	41689500	45690900	44670800	39518800	40263000	45189000	42134700
1031	1	Q9P2B4	Q9P2B4	CTTNBP2 N-terminal-like protein	CTTNBP2NL	Homo sapiens	70.157	18	18	29876400	31331100	32649800	32433700	31197500	30137900	29619000	28675400	28274400	30479900	28934200	30813400	28648000	28867500	30267100	30109100
1032	1	Q9P2I0	Q9P2I0	Cleavage and polyadenylation specificity factor subunit 2	CPSF2	Homo sapiens	88.487	18	18	67696100	66026400	64378400	67618800	67410400	68004600	65770500	67985400	68882200	69677500	62725900	67562600	69579300	68942900	72211300	68762500
1033	1	Q9UBC2	Q9UBC2	Epidermal growth factor receptor substrate 15-like 1	EPS15L1	Homo sapiens	94.257	18	18	68382800	72911100	75543000	72119400	65872800	71034200	64642200	64408000	70137800	74698600	71391600	69822000	70373800	71273400	72577500	75408200
1034	1	Q9UHV7	Q9UHV7	Mediator of RNA polymerase II transcription subunit 13	MED13	Homo sapiens	239.299	19	18	87858200	84660100	90300100	88512000	97206400	95379800	97636500	96226300	100881000	97054600	94563100	94349800	92965900	99425300	98481800	92312400
1035	1	Q9UI26	Q9UI26	Importin-11	IPO11	Homo sapiens	112.535	18	18	12509600	13340400	15431100	14226000	11390900	10398000	10492600	10824400	11534800	13772700	14189200	15808700	12073500	12607900	13215600	14664000
1036	1	Q9UJX3	Q9UJX3	Anaphase-promoting complex subunit 7	ANAPC7	Homo sapiens	63.133	18	18	62335600	62396700	62613300	61049500	57063400	57154800	55509000	55294300	65472400	65203000	64494500	66055000	57832500	61422200	63168300	63468200
1037	1	Q9UJX5	Q9UJX5	Anaphase-promoting complex subunit 4	ANAPC4	Homo sapiens	92.118	18	18	109801000	99586100	103646000	100665000	100001000	104251000	109213000	98406300	97562400	100361000	100398000	102099000	104269000	103353000	100933000	101313000
1038	1	Q9UKF6	Q9UKF6	Cleavage and polyadenylation specificity factor subunit 3	CPSF3	Homo sapiens	77.486	18	18	54747900	53367900	55802600	55038100	54482100	57229900	53349600	53175900	53472700	52724000	54452800	52275400	54021400	53585800	55005800	52808000
1039	1	Q9UNM6	Q9UNM6	26S proteasome non-ATPase regulatory subunit 13	PSMD13	Homo sapiens	42.944	18	18	617063000	621311000	671920000	669262000	608480000	634807000	589472000	645142000	595833000	676959000	607393000	655045000	596945000	600556000	592377000	641641000
1040	1	Q9UPT8	Q9UPT8	Zinc finger CCCH domain-containing protein 4	ZC3H4	Homo sapiens	140.26	18	18	45776600	51072800	59572100	51275700	61883500	72216300	59803400	60223100	46863100	59786100	55597900	59288600	59763400	52143800	41644000	49376900
1041	1	Q9Y3M8	Q9Y3M8	StAR-related lipid transfer protein 13	STARD13	Homo sapiens	124.968	18	18	35798300	37054000	41051100	38931500	32159900	33722600	30757600	33550500	38182100	43719400	39351900	42709400	37941000	39978200	41245900	45011400
1042	1	Q9Y4R8	Q9Y4R8	Telomere length regulation protein TEL2 homolog	TELO2	Homo sapiens	91.748	18	18	69923400	71459400	77157600	75544300	59849700	61007700	58280100	63207200	71156500	77723800	72808900	82233400	67384800	68197700	75833000	77140800
1043	1	Q9Y606	Q9Y606	Pseudouridylate synthase 1 homolog	PUS1	Homo sapiens	47.471	18	18	73095000	75285500	73502100	72957900	86006100	89508400	89227200	84869200	71917600	74129600	75522300	77753200	74695500	77968100	77237000	77078200
1044	1	O15085	O15085	Rho guanine nucleotide exchange factor 11	ARHGEF11	Homo sapiens	167.706	17	17	27215300	26768500	26928300	28261100	29027000	30806600	31165800	29552300	27809400	27293800	27932800	29374200	27444100	30272900	31958300	31393300
1045	1	O15360	O15360	Fanconi anemia group A protein	FANCA	Homo sapiens	162.777	17	17	86138200	82290400	90701100	85377000	63841600	67907700	66373900	61268200	83607400	88056100	77066000	83176200	73109500	74285600	79736000	77834100
1046	1	O15484	O15484	Calpain-5	CAPN5	Homo sapiens	73.171	17	17	31383700	29063900	30163700	30844100	50298100	51940000	50871400	50035800	34223000	34981300	35197500	34356900	40397000	40512900	39064500	41664000
1047	1	O60645	O60645	Exocyst complex component 3	EXOC3	Homo sapiens	85.567	17	17	35594200	37131500	39580400	36968500	39228200	38788300	34347100	35072400	34352200	36051400	36613300	37337900	37425900	35389500	37410600	39771600
1048	1	O75083	O75083	WD repeat-containing protein 1	WDR1	Homo sapiens	66.194	17	17	282130000	312806000	334398000	329200000	269006000	259049000	251951000	274437000	283807000	348044000	317943000	343780000	302284000	293285000	313182000	320487000
1049	1	O94901	O94901	SUN domain-containing protein 1	SUN1	Homo sapiens	87.111	17	17	64525700	63438200	64196300	62011800	69917300	68067800	69205600	66175000	68007500	64849100	70286200	63613300	66193700	67406300	61990000	64208300
1050	1	O94925	O94925	Glutaminase kidney isoform, mitochondrial	GLS	Homo sapiens	73.46	17	17	283955000	256482000	247764000	276992000	325120000	329972000	321694000	311898000	239292000	230406000	226914000	226723000	266332000	263864000	253788000	260327000
1051	1	O94966	O94966	Ubiquitin carboxyl-terminal hydrolase 19	USP19	Homo sapiens	145.65	17	17	26518800	27487200	28948000	27837200	23332500	24086200	22070500	24580800	25550900	29175300	27051200	29326500	23811300	25652400	25603800	25922400
1052	1	P00558	P00558	Phosphoglycerate kinase 1	PGK1	Homo sapiens	44.616	19	17	1090430000	1144840000	1266480000	1301870000	823893000	838980000	781519000	909333000	1944300000	2459280000	2188670000	2332510000	1861990000	1864020000	1931160000	2230360000
1053	1	P04406	P04406	Glyceraldehyde-3-phosphate dehydrogenase	GAPDH	Homo sapiens	36.054	17	17	7179340000	7523640000	9008990000	8574430000	6075460000	6284660000	5506480000	6289480000	8016290000	10664000000	9347050000	10943200000	8324610000	8384880000	8296970000	9748600000
1054	1	P05166	P05166	Propionyl-CoA carboxylase beta chain, mitochondrial	PCCB	Homo sapiens	58.215	17	17	53834400	51077700	54680200	54984800	76901600	76182900	72182000	72745000	50963000	49802400	55078300	50827000	62725000	58841800	62163500	61717500
1055	1	P08729	P08729	Keratin, type II cytoskeletal 7	KRT7	Homo sapiens	51.385	21	17	1721020000	1671510000	1784680000	1639980000	2107680000	2197090000	2212960000	2148910000	1692570000	1690890000	1711800000	1704570000	1815740000	1850250000	1858400000	1849350000
1056	1	P12268	P12268	Inosine-5'-monophosphate dehydrogenase 2	IMPDH2	Homo sapiens	55.806	17	17	754072000	762976000	828598000	860636000	689927000	702593000	639621000	748425000	684117000	829527000	734788000	831687000	699241000	672164000	727513000	730999000
1057	1	P13797	P13797	Plastin-3	PLS3	Homo sapiens	70.813	24	17	489459000	526094000	582054000	556199000	426095000	456897000	396251000	456528000	517062000	639456000	572077000	594667000	525816000	544552000	531868000	586381000
1058	1	P19174	P19174	1-phosphatidylinositol 4,5-bisphosphate phosphodiesterase gamma-1	PLCG1	Homo sapiens	148.534	17	17	166920000	179660000	201415000	194530000	156509000	157732000	141463000	149380000	169623000	199963000	182460000	194642000	163459000	167611000	172668000	182357000
1059	1	P20042	P20042	Eukaryotic translation initiation factor 2 subunit 2	EIF2S2	Homo sapiens	38.389	17	17	503177000	497292000	526809000	519923000	466188000	478430000	441364000	500568000	529427000	557692000	507938000	563074000	522555000	500678000	524597000	503854000
1060	1	P21399	P21399	Cytoplasmic aconitate hydratase	ACO1	Homo sapiens	98.403	17	17	39548000	39305500	44622500	46200300	43411200	42689800	42021800	45117300	54976300	65878500	58408000	58237100	49964400	52294300	56832700	59464400
1061	1	P21589	P21589	5'-nucleotidase	NT5E	Homo sapiens	63.365	17	17	491509000	495456000	497706000	474616000	619409000	638489000	607501000	592541000	645798000	639247000	638982000	610614000	737974000	709568000	717575000	718294000
1062	1	P23368	P23368	NAD-dependent malic enzyme, mitochondrial	ME2	Homo sapiens	65.442	17	17	115400000	110821000	113437000	111966000	128285000	127987000	123078000	120158000	114530000	105426000	114966000	112557000	113352000	111294000	117118000	109460000
1063	1	P26038	P26038	Moesin	MSN	Homo sapiens	67.82	26	17	1257180000	1331790000	1455580000	1422640000	1037240000	1101810000	1004210000	1108700000	1260550000	1522680000	1393540000	1517290000	1203070000	1235330000	1390700000	1422540000
1064	1	P28838	P28838	Cytosol aminopeptidase	LAP3	Homo sapiens	56.168	17	17	722152000	763502000	793834000	787813000	691046000	720448000	659900000	727201000	653255000	748521000	698705000	735958000	645362000	662332000	701329000	720844000
1065	1	P29590	P29590	Protein PML	PML	Homo sapiens	97.551	17	17	104662000	107297000	107437000	109433000	136328000	138037000	128059000	131913000	117544000	117410000	121028000	117328000	133059000	123932000	128625000	131864000
1066	1	P30153	P30153	Serine/threonine-protein phosphatase 2A 65 kDa regulatory subunit A alpha isoform	PPP2R1A	Homo sapiens	65.31	21	17	450587000	450772000	471719000	471710000	398857000	425307000	407981000	406347000	467701000	516764000	477488000	494914000	451464000	443079000	467530000	518747000
1067	1	P30414	P30414	NK-tumor recognition protein	NKTR	Homo sapiens	165.678	17	17	17016100	16335400	16232400	16137500	16435100	17383400	16762900	17054400	17201400	15776700	17302500	15517400	17153100	16944200	17178100	16868300
1068	1	P30530	P30530	Tyrosine-protein kinase receptor UFO	AXL	Homo sapiens	98.337	18	17	114723000	114335000	108315000	111144000	112358000	110089000	102983000	104910000	116786000	116486000	115204000	114382000	121883000	128196000	119162000	121019000
1069	1	P36871	P36871	Phosphoglucomutase-1	PGM1	Homo sapiens	61.45	17	17	52515200	57842800	61734000	61704200	47944400	49649100	48583900	52974500	91632300	116370000	99012700	109188000	86516500	88956900	95541300	104486000
1070	1	P37268	P37268	Squalene synthase	FDFT1	Homo sapiens	48.114	17	17	120538000	116289000	113349000	111292000	92206700	90652800	88188000	88677300	127835000	120263000	127804000	120889000	104587000	109210000	100034000	99616000
1071	1	P42566	P42566	Epidermal growth factor receptor substrate 15	EPS15	Homo sapiens	98.659	17	17	106621000	108081000	109570000	112923000	103467000	106346000	98500100	106063000	100897000	117058000	111665000	111389000	108371000	109218000	114390000	121018000
1072	1	P46060	P46060	Ran GTPase-activating protein 1	RANGAP1	Homo sapiens	63.543	17	17	199838000	201010000	209938000	206492000	167982000	167867000	158685000	160148000	200880000	226907000	208287000	222581000	179616000	182458000	191640000	192270000
1073	1	P49815	P49815	Tuberin	TSC2	Homo sapiens	200.613	17	17	79231300	71635200	72487300	74575700	71006600	70248500	71953900	77142500	81108700	95572400	79341300	93690300	86664500	73470700	86965100	92381100
1074	1	P51659	P51659	Peroxisomal multifunctional enzyme type 2	HSD17B4	Homo sapiens	79.686	17	17	178703000	175386000	178893000	175724000	224428000	227929000	225704000	216409000	162394000	158559000	160291000	165347000	174609000	178378000	179414000	174114000
1075	1	P54277	P54277	PMS1 protein homolog 1	PMS1	Homo sapiens	105.832	17	17	232727000	226838000	240537000	250814000	176240000	190147000	174903000	187250000	247283000	284032000	266924000	277004000	237019000	224729000	234964000	243983000
1076	1	P61011	P61011	Signal recognition particle subunit SRP54	SRP54	Homo sapiens	55.703	17	17	163570000	163867000	172675000	167062000	142976000	154630000	145662000	152655000	162250000	167465000	166513000	173404000	154525000	151798000	153532000	162191000
1077	1	Q00839	Q00839	Heterogeneous nuclear ribonucleoprotein U	HNRNPU	Homo sapiens	90.588	17	17	2944280000	3019760000	2350710000	2825790000	2747670000	2431470000	2616660000	2861530000	2898930000	2256920000	2729600000	2368740000	2955380000	2837410000	2712480000	2898770000
1078	1	Q01433	Q01433	AMP deaminase 2	AMPD2	Homo sapiens	94.893	17	17	1377190000	1465000000	1561190000	1571640000	1285560000	1363520000	1191360000	1291250000	1403970000	1658810000	1525800000	1614210000	1435890000	1456780000	1561840000	1636550000
1079	1	Q01518	Q01518	Adenylyl cyclase-associated protein 1	CAP1	Homo sapiens	51.9	17	17	499227000	487332000	608591000	532327000	401326000	413494000	351056000	431466000	467845000	553123000	556057000	560076000	445344000	429245000	504895000	514195000
1080	1	Q01813	Q01813	ATP-dependent 6-phosphofructokinase, platelet type	PFKP	Homo sapiens	85.598	17	17	175491000	177954000	195994000	194903000	153908000	162466000	153581000	170720000	159865000	206027000	179268000	201067000	173108000	177261000	181641000	200861000
1081	1	Q05682	Q05682	Caldesmon	CALD1	Homo sapiens	93.231	17	17	72517900	77095300	80559300	80086800	93784700	89401500	84576600	97190300	84650700	86896600	85791400	87224300	90535200	81401100	85835500	88934300
1082	1	Q07866	Q07866	Kinesin light chain 1	KLC1	Homo sapiens	65.31	24	17	91901300	100145000	111948000	106224000	72808400	74348000	67355100	74004300	94747600	112085000	104311000	111965000	88450200	89970400	97320100	105649000
1083	1	Q13586	Q13586	Stromal interaction molecule 1	STIM1	Homo sapiens	77.423	18	17	51753000	53589100	52488800	50818300	71526100	70923300	64825200	68460800	58379200	52753600	53803200	57414200	60393300	61476500	58341700	61067300
1084	1	Q14137	Q14137	Ribosome biogenesis protein BOP1	BOP1	Homo sapiens	83.628	17	17	209615000	205805000	213388000	211907000	207997000	207308000	192958000	202992000	199618000	199115000	193662000	191511000	187436000	188042000	191269000	185654000
1085	1	Q14151	Q14151	Scaffold attachment factor B2	SAFB2	Homo sapiens	107.473	22	17	219904000	220872000	212525000	205138000	228389000	235685000	228578000	211240000	222526000	209199000	222457000	212172000	214173000	231441000	208714000	219937000
1086	1	Q14166	Q14166	Tubulin--tyrosine ligase-like protein 12	TTLL12	Homo sapiens	74.404	17	17	269958000	293652000	322575000	305911000	240923000	256024000	248294000	274311000	287778000	338112000	300565000	332756000	284759000	282580000	309713000	316297000
1087	1	Q14185	Q14185	Dedicator of cytokinesis protein 1	DOCK1	Homo sapiens	215.349	18	17	16374400	17658900	17745000	18515100	14558900	15522300	13289500	14872700	16298500	20028100	17836500	19161000	17212400	17405900	18987500	19014200
1088	1	Q14247	Q14247	Src substrate cortactin	CTTN	Homo sapiens	61.585	17	17	807386000	836860000	904167000	911296000	731751000	746960000	729705000	763024000	842980000	940909000	854923000	903661000	825406000	810893000	862273000	916034000
1089	1	Q14671	Q14671	Pumilio homolog 1	PUM1	Homo sapiens	126.475	21	17	61539200	62808000	66924800	63446600	59698000	59244800	54409800	58335900	67311000	68427600	65622600	66102700	65129200	63568800	70880500	70029700
1090	1	Q15003	Q15003	Condensin complex subunit 2	NCAPH	Homo sapiens	82.566	17	17	52491700	57263400	60077700	55681000	39528900	41322000	33864300	39479000	56356600	64878800	57661700	63161600	48399100	47779200	51933700	52747900
1091	1	Q15233	Q15233	Non-POU domain-containing octamer-binding protein	NONO	Homo sapiens	54.23	17	17	1441290000	1478480000	1465470000	1423150000	1444160000	1438120000	1388220000	1380610000	1443860000	1483390000	1503070000	1528880000	1464960000	1460650000	1478820000	1394280000
1092	1	Q15397	Q15397	Pumilio homolog 3	PUM3	Homo sapiens	73.585	17	17	134246000	123659000	126299000	126350000	113653000	109613000	110723000	102961000	112281000	112931000	114663000	109470000	102231000	104292000	104736000	101928000
1093	1	Q15418	Q15418	Ribosomal protein S6 kinase alpha-1	RPS6KA1	Homo sapiens	82.725	23	17	15189500	16558900	18757100	17516100	15301500	15503500	15322900	16801300	17948000	19323800	19024700	18413000	16035700	16933300	17372900	18442500
1094	1	Q15437	Q15437	Protein transport protein Sec23B	SEC23B	Homo sapiens	86.481	20	17	117293000	115364000	125473000	128628000	100798000	98661600	95069800	105199000	114400000	127424000	125741000	128574000	111263000	110785000	120648000	122227000
1095	1	Q3V6T2	Q3V6T2	Girdin	CCDC88A	Homo sapiens	216.049	17	17	28482100	29055600	34934100	33575900	25470400	26836000	23356600	25922400	26438500	32389400	28558800	31762100	29512100	29984200	30727800	32155600
1096	1	Q4KMQ2	Q4KMQ2	Anoctamin-6	ANO6	Homo sapiens	106.167	17	17	19582700	19629200	19677200	19598100	28829400	27522300	28042600	27125500	20295600	18749100	19114400	18698200	22080900	22024700	22507900	22392200
1097	1	Q53GS7	Q53GS7	mRNA export factor GLE1	GLE1	Homo sapiens	79.837	17	17	79759800	74083300	81458400	80134000	90945900	92333900	87190800	87835900	77946400	78280500	77243400	77272400	79128500	78904400	77098100	74129700
1098	1	Q562E7	Q562E7	WD repeat-containing protein 81	WDR81	Homo sapiens	211.7	17	17	4060690	4546270	4540790	4725430	4044670	3833780	3583430	4158930	4556050	4777720	4798590	4780950	4202030	4143880	4656100	4659570
1099	1	Q567U6	Q567U6	Coiled-coil domain-containing protein 93	CCDC93	Homo sapiens	73.196	17	17	1006810000	1006220000	1110450000	1008110000	1101600000	1121140000	1063520000	982116000	1022280000	1063680000	1035890000	1058560000	1086390000	1093120000	1083760000	1094750000
1100	1	Q5BJF6	Q5BJF6	Outer dense fiber protein 2	ODF2	Homo sapiens	95.401	17	17	33662800	31856300	32524100	31336900	28655600	31988600	22248800	28713400	32575300	28661500	36804000	38254200	26696800	28058500	24149200	37618800
1101	1	Q5C9Z4	Q5C9Z4	Nucleolar MIF4G domain-containing protein 1	NOM1	Homo sapiens	96.259	17	17	242178000	225455000	234745000	221076000	210011000	238057000	232893000	225625000	232227000	224928000	220114000	209736000	200867000	194461000	199227000	203782000
1102	1	Q5T5Y3	Q5T5Y3	Calmodulin-regulated spectrin-associated protein 1	CAMSAP1	Homo sapiens	177.974	17	17	31941900	34925200	37252400	36912900	29294100	28601900	27020200	31567300	35761600	41891100	39196100	37694700	34318700	36923000	38921100	40029700
1103	1	Q5VU43	Q5VU43	Myomegalin	PDE4DIP	Homo sapiens	265.106	17	17	560809000	648572000	693370000	629879000	490638000	461337000	455635000	458161000	639143000	690191000	640000000	723399000	604752000	586647000	612514000	684062000
1104	1	Q5VZE5	Q5VZE5	N-alpha-acetyltransferase 35, NatC auxiliary subunit	NAA35	Homo sapiens	83.64	17	17	201170000	192520000	218725000	222552000	174874000	192061000	172489000	182085000	201101000	228726000	209103000	222684000	198133000	196756000	209188000	225805000
1105	1	Q68DK2	Q68DK2	Zinc finger FYVE domain-containing protein 26	ZFYVE26	Homo sapiens	284.607	17	17	4451500	4838860	4604280	3963350	4226360	4359200	3998660	3918740	4146760	4924540	4598710	5222740	4356530	3965570	4610560	4349750
1106	1	Q6NUM9	Q6NUM9	All-trans-retinol 13,14-reductase	RETSAT	Homo sapiens	66.82	17	17	68913100	65501000	69088200	67140100	80922300	81943400	77241900	77698400	69398300	69806700	67798500	68172400	78778700	78938900	76005400	72085500
1107	1	Q6P1M0	Q6P1M0	Long-chain fatty acid transport protein 4	SLC27A4	Homo sapiens	72.067	17	17	34739700	34811000	35184400	34043300	40176000	41144700	38860900	38697700	33489300	34234400	34169200	32514400	34425700	34053900	34293100	32416700
1108	1	Q6P4R8	Q6P4R8	Nuclear factor related to kappa-B-binding protein	NFRKB	Homo sapiens	139.004	17	17	15867200	15734400	15854000	16483300	15276400	16897700	15748500	14472900	15438300	15349200	16205400	15988100	16508300	15946500	15246300	15761800
1109	1	Q6PJG6	Q6PJG6	BRCA1-associated ATM activator 1	BRAT1	Homo sapiens	88.121	17	17	21014500	21412600	22636300	23607600	16892900	17502800	15672100	16958700	23423000	25038200	23661500	25723000	19348600	21454500	21880500	22528400
1110	1	Q6PJI9	Q6PJI9	GATOR2 complex protein WDR59	WDR59	Homo sapiens	109.795	17	17	25144000	24538600	26831000	27007900	25967600	30255700	25842300	25372800	24741500	28772700	28394800	26627400	24737900	28825600	27017400	29383500
1111	1	Q6UW02	Q6UW02	Cytochrome P450 20A1	CYP20A1	Homo sapiens	52.431	17	17	64077500	63621900	66733900	64330700	77989200	77623700	71194000	74111200	62608400	62443800	58419000	61606100	70006500	64436000	66765800	65721100
1112	1	Q6YHU6	Q6YHU6	tRNA (32-2'-O)-methyltransferase regulator THADA	THADA	Homo sapiens	219.61	17	17	5509780	5374990	5959480	5933130	4427030	4045820	4028270	4146130	5152300	5933040	5459260	6083070	4940430	4957490	5493460	5377900
1113	1	Q7Z2T5	Q7Z2T5	TRMT1-like protein	TRMT1L	Homo sapiens	81.748	17	17	54686800	55235400	56739600	54295400	60069300	60199500	57712400	59135500	54061000	58087900	57361300	56583200	61890600	58489200	58433200	61330900
1114	1	Q8IWC1	Q8IWC1	MAP7 domain-containing protein 3	MAP7D3	Homo sapiens	98.431	17	17	79426700	80778300	86641600	82475200	66574800	67615100	64543300	66440700	85068000	84292200	86414800	88508800	80947400	81350200	92748900	89530500
1115	1	Q8IWZ8	Q8IWZ8	SURP and G-patch domain-containing protein 1	SUGP1	Homo sapiens	72.472	17	17	33207300	32238000	33913400	33015400	30232700	29437300	29765700	30230800	32561800	33731400	34260500	32797900	33150100	33453500	31895400	32508600
1116	1	Q8IZ07	Q8IZ07	Ankyrin repeat domain-containing protein 13A	ANKRD13A	Homo sapiens	67.619	18	17	200988000	211664000	218118000	212518000	202449000	203470000	191543000	206887000	191377000	212483000	202532000	200029000	204020000	202699000	223850000	221431000
1117	1	Q8N3R9	Q8N3R9	Protein PALS1	PALS1	Homo sapiens	77.295	17	17	37551200	34093100	39234200	41375500	36787800	36818900	37360600	36617900	38426000	38924500	40328900	38425500	37198000	36077500	41082100	35941300
1118	1	Q8N3V7	Q8N3V7	Synaptopodin	SYNPO	Homo sapiens	99.466	17	17	169032000	164320000	169515000	165884000	199801000	204533000	199979000	193913000	202219000	209098000	211231000	210278000	212242000	213007000	219272000	215427000
1119	1	Q8NC51	Q8NC51	SERPINE1 mRNA-binding protein 1	SERBP1	Homo sapiens	44.967	17	17	734382000	784087000	826624000	816756000	618933000	591319000	552980000	607891000	765216000	881681000	822060000	873460000	720646000	723715000	789937000	828070000
1120	1	Q8NEN9	Q8NEN9	PDZ domain-containing protein 8	PDZD8	Homo sapiens	128.563	17	17	24292900	22345300	23519300	22810900	22671200	23768200	21447300	21160500	22578600	24102300	23264200	23321200	24267500	23276800	23409400	22408600
1121	1	Q8TC07	Q8TC07	TBC1 domain family member 15	TBC1D15	Homo sapiens	79.49	17	17	164823000	178292000	192629000	191892000	142086000	147619000	127224000	140264000	145728000	167652000	161583000	184494000	153576000	158478000	167608000	177975000
1122	1	Q8TCG1	Q8TCG1	Protein CIP2A	CIP2A	Homo sapiens	102.184	17	17	569649000	605920000	640059000	643372000	424661000	445804000	465374000	503414000	652303000	708108000	595935000	693064000	529764000	546263000	601886000	614344000
1123	1	Q8TEY7	Q8TEY7	Ubiquitin carboxyl-terminal hydrolase 33	USP33	Homo sapiens	106.726	17	17	437111000	429146000	439704000	409938000	300606000	310806000	308369000	289940000	408138000	399344000	413198000	401191000	380579000	351716000	352938000	358924000
1124	1	Q8WWN8	Q8WWN8	Arf-GAP with Rho-GAP domain, ANK repeat and PH domain-containing protein 3	ARAP3	Homo sapiens	169.847	17	17	17800100	18604500	20472600	19616900	18772800	20112700	17974900	19621100	17464400	20610500	20292700	20091000	19575100	18607000	19869200	19878900
1125	1	Q92610	Q92610	Zinc finger protein 592	ZNF592	Homo sapiens	137.531	17	17	43369300	43710300	43070200	41051200	48990800	50411900	47518900	47230500	47882200	43898100	46231600	46796900	44644900	46667100	44293700	45531300
1126	1	Q92667	Q92667	A-kinase anchor protein 1, mitochondrial	AKAP1	Homo sapiens	97.342	17	17	33424700	32859200	33666500	32412800	34983100	32709200	34436200	33574200	32767500	33027600	33251700	31385700	32069400	33080600	32164400	31854000
1127	1	Q93034	Q93034	Cullin-5	CUL5	Homo sapiens	90.956	17	17	618715000	604156000	653543000	645876000	732602000	716780000	705052000	755805000	613051000	688259000	666126000	675606000	678415000	681106000	694285000	727070000
1128	1	Q96FS4	Q96FS4	Signal-induced proliferation-associated protein 1	SIPA1	Homo sapiens	112.149	17	17	39850700	37887900	39252400	38633400	49728100	45592300	43492700	44318200	41775700	41295800	40585800	42371500	43706900	39859000	42811200	45445100
1129	1	Q96JB2	Q96JB2	Conserved oligomeric Golgi complex subunit 3	COG3	Homo sapiens	94.098	17	17	21953200	21478800	22837100	21817200	21685200	22987400	21562800	23145800	21585100	22518100	21029900	22125400	20826600	21674200	21574300	22146300
1130	1	Q96LB3	Q96LB3	Intraflagellar transport protein 74 homolog	IFT74	Homo sapiens	69.24	17	17	36964700	35237200	39063800	36855600	36595500	34360800	33814700	30962300	43165600	49516200	44368600	40010700	38668100	36108400	41386000	44222400
1131	1	Q96PZ0	Q96PZ0	Pseudouridylate synthase 7 homolog	PUS7	Homo sapiens	75.036	17	17	54638800	56764900	62087800	62113300	53641900	58294600	53306600	59475700	66076200	74200500	70017000	70620600	59492500	61114000	62983600	66548000
1132	1	Q96RT8	Q96RT8	Gamma-tubulin complex component 5	TUBGCP5	Homo sapiens	118.322	17	17	8284300	8417270	9498440	8297520	7951690	8410420	6581590	7369190	9390320	9613690	9775590	10128500	10108300	8264260	9397760	10357200
1133	1	Q99459	Q99459	Cell division cycle 5-like protein	CDC5L	Homo sapiens	92.252	17	17	598940000	575497000	577576000	549203000	543224000	563882000	531332000	523149000	592109000	545923000	558357000	569983000	548623000	551688000	562953000	539656000
1134	1	Q99590	Q99590	Protein SCAF11	SCAF11	Homo sapiens	164.654	17	17	127729000	121394000	120989000	128580000	130241000	133953000	114936000	133423000	125941000	117745000	122593000	111145000	128704000	125952000	118376000	124806000
1135	1	Q99873	Q99873	Protein arginine N-methyltransferase 1	PRMT1	Homo sapiens	42.462	19	17	404522000	413984000	421218000	440007000	510275000	521602000	492252000	497066000	395169000	444185000	422076000	424691000	426597000	449402000	458650000	476675000
1136	1	Q9BT78	Q9BT78	COP9 signalosome complex subunit 4	COPS4	Homo sapiens	46.271	17	17	75613500	75548300	88302200	79692500	84223500	81225800	73718700	83249100	75725800	84860500	81181900	81882500	81433700	80107100	84051600	85107400
1137	1	Q9H0S4	Q9H0S4	Probable ATP-dependent RNA helicase DDX47	DDX47	Homo sapiens	50.646	17	17	111141000	114928000	110774000	113980000	117406000	117549000	107371000	109020000	104307000	103976000	104304000	107968000	104127000	107012000	106832000	101112000
1138	1	Q9H582	Q9H582	Zinc finger protein 644	ZNF644	Homo sapiens	149.569	17	17	42475200	40488900	41512500	42189900	32742000	34720100	32901800	32600100	38978900	39686200	42332700	42091100	38741500	38420400	37568400	37955900
1139	1	Q9HBR0	Q9HBR0	Solute carrier family 38 member 10	SLC38A10	Homo sapiens	119.764	17	17	143967000	137928000	141547000	143081000	158275000	155798000	146941000	152427000	156358000	136868000	153759000	140543000	156682000	152700000	168348000	155693000
1140	1	Q9HCS7	Q9HCS7	Pre-mRNA-splicing factor SYF1	XAB2	Homo sapiens	100.011	17	17	56255000	57528700	56052900	55872400	59524600	57224200	59835800	58947200	52523200	53749500	50824700	52377400	52626400	52082200	52096300	53435400
1141	1	Q9NQS7	Q9NQS7	Inner centromere protein	INCENP	Homo sapiens	105.43	17	17	52811700	52395600	52148500	49509300	51543400	52939600	51150400	51220100	53165500	49854100	51962500	49014600	53260100	52226100	54373400	53082900
1142	1	Q9NQW7	Q9NQW7	Xaa-Pro aminopeptidase 1	XPNPEP1	Homo sapiens	69.92	17	17	26836000	28495200	31287700	31184600	21703700	22999000	22033500	23172800	27197400	31917500	28341300	31546300	26150100	26467300	28922300	29994800
1143	1	Q9NR48	Q9NR48	Histone-lysine N-methyltransferase ASH1L	ASH1L	Homo sapiens	332.797	17	17	1911780	1819840	2052390	2008450	1706260	1649110	1703650	1640640	2099670	2019480	2002280	2416200	1822660	2051960	1988110	2078770
1144	1	Q9NRR4	Q9NRR4	Ribonuclease 3	DROSHA	Homo sapiens	159.316	17	17	15753500	17051200	16031900	15768200	14666400	15550200	16919600	15245600	15898200	16110600	14036500	15217500	16075000	16496400	14794000	15978100
1145	1	Q9NSD9	Q9NSD9	Phenylalanine--tRNA ligase beta subunit	FARSB	Homo sapiens	66.117	17	17	327490000	332807000	354911000	360889000	328661000	338886000	295740000	333909000	327588000	361984000	338610000	363252000	319814000	311315000	336078000	359986000
1146	1	Q9NYH9	Q9NYH9	U3 small nucleolar RNA-associated protein 6 homolog	UTP6	Homo sapiens	70.195	17	17	102711000	102596000	111505000	110615000	109410000	98198400	100792000	93274800	98991000	94843200	102997000	102424000	102458000	103495000	97143100	100329000
1147	1	Q9P2D3	Q9P2D3	HEAT repeat-containing protein 5B	HEATR5B	Homo sapiens	224.306	17	17	6017390	6128080	6578580	6427230	5140390	5285100	5077480	5485350	5907030	6595730	6483490	6410150	5949560	5791270	6113820	6586130
1148	1	Q9P2K5	Q9P2K5	Myelin expression factor 2	MYEF2	Homo sapiens	64.124	17	17	102373000	96277300	96753200	95948000	123303000	128620000	126417000	120420000	109976000	111044000	110235000	108468000	122381000	121516000	124188000	122580000
1149	1	Q9P2N5	Q9P2N5	RNA-binding protein 27	RBM27	Homo sapiens	118.72	18	17	178270000	183370000	179706000	174322000	191736000	189677000	181589000	193720000	171270000	176075000	182714000	172422000	184642000	181716000	188544000	187660000
1150	1	Q9UBT7	Q9UBT7	Alpha-catulin	CTNNAL1	Homo sapiens	81.897	17	17	113177000	115878000	118904000	121204000	87811800	79677000	85081600	84251600	117464000	131096000	121814000	133474000	108655000	103911000	110206000	106865000
1151	1	Q9UBU9	Q9UBU9	Nuclear RNA export factor 1	NXF1	Homo sapiens	70.183	17	17	105459000	102672000	101820000	94335600	108193000	110838000	100977000	102666000	107834000	104770000	102558000	102212000	97226000	100514000	102087000	103614000
1152	1	Q9UH65	Q9UH65	Switch-associated protein 70	SWAP70	Homo sapiens	68.998	17	17	159242000	178299000	201932000	187792000	175132000	178930000	156638000	187294000	172119000	210505000	196156000	206423000	195106000	186290000	189218000	207344000
1153	1	Q9UHD2	Q9UHD2	Serine/threonine-protein kinase TBK1	TBK1	Homo sapiens	83.644	17	17	39671200	43362900	45375700	44370400	37702500	39241800	35171800	40124600	42207500	48124000	43171400	45899400	40191700	41279800	43654100	46314200
1154	1	Q9UIF9	Q9UIF9	Bromodomain adjacent to zinc finger domain protein 2A	BAZ2A	Homo sapiens	211.2	17	17	398633000	374982000	363247000	384064000	322435000	343614000	335186000	334875000	343276000	345521000	318517000	332141000	319666000	328985000	336379000	328375000
1155	1	Q9UIW2	Q9UIW2	Plexin-A1	PLXNA1	Homo sapiens	211.069	25	17	14510400	14512300	14950500	13132700	14469500	13998500	13174800	13775000	14838300	14673400	13859500	14694200	14773500	14344400	14073000	13440000
1156	1	Q9UJF2	Q9UJF2	Ras GTPase-activating protein nGAP	RASAL2	Homo sapiens	128.559	20	17	56422300	54436000	63153200	58335400	46871400	47442000	47834700	49989600	56453600	61396300	55857900	57061500	53571500	54190700	51994600	54972900
1157	1	Q9UKM7	Q9UKM7	Endoplasmic reticulum mannosyl-oligosaccharide 1,2-alpha-mannosidase	MAN1B1	Homo sapiens	79.581	17	17	27231100	25754100	27778000	26711200	30697900	30395300	30635500	28959600	28535200	28221800	27879700	28797700	31473400	30122900	30135100	28893200
1158	1	Q9ULJ7	Q9ULJ7	Ankyrin repeat domain-containing protein 50	ANKRD50	Homo sapiens	155.861	17	17	103345000	101500000	99864500	108647000	81552000	85992300	70648300	72859300	111082000	112360000	110196000	111778000	91574400	94248000	92543600	94104300
1159	1	Q9Y2D4	Q9Y2D4	Exocyst complex component 6B	EXOC6B	Homo sapiens	94.201	17	17	20065000	18708800	19941500	17138600	23223600	23404300	22981900	20698200	18633400	20446200	20365200	19558500	22153000	20166200	24212900	21772800
1160	1	Q9Y3I0	Q9Y3I0	RNA-splicing ligase RtcB homolog	RTCB	Homo sapiens	55.209	17	17	392374000	397134000	422113000	408353000	415611000	415329000	384468000	411238000	388595000	433016000	409384000	425085000	405987000	403368000	411656000	420727000
1161	1	Q9Y4C2	Q9Y4C2	TRPM8 channel-associated factor 1	TCAF1	Homo sapiens	102.128	17	17	45795000	48036000	49039800	50851400	24241700	23601800	22662100	24037500	41719500	46007000	43018300	46515700	32342600	32591800	33855400	36981500
1162	1	Q9Y4C8	Q9Y4C8	Probable RNA-binding protein 19	RBM19	Homo sapiens	107.331	17	17	16037400	16370200	16159500	16058700	15737600	16536300	15636700	14890500	16685300	15137700	15002900	15357800	15039500	14971400	15405100	15668900
1163	1	Q9Y4P3	Q9Y4P3	Transducin beta-like protein 2	TBL2	Homo sapiens	49.8	17	17	78527000	76793400	75091500	75391700	89107200	88796500	86328700	82236300	73487600	70280100	71017600	70734200	77294900	78316700	77567700	78064200
1164	1	Q9Y5B0	Q9Y5B0	RNA polymerase II subunit A C-terminal domain phosphatase	CTDP1	Homo sapiens	104.399	17	17	40856800	41478700	45880500	42968500	42654700	43701100	42691200	43038900	48029300	48668300	46799800	48933900	43388500	46914600	48223400	48397600
1165	1	Q9Y5B6	Q9Y5B6	PAX3- and PAX7-binding protein 1	PAXBP1	Homo sapiens	104.806	17	17	45772800	43374600	42405200	41674700	46249300	45774100	47674400	43857600	49138600	45548300	45874700	43602700	45157700	46547300	49033900	45693400
1166	1	Q9Y6D9	Q9Y6D9	Mitotic spindle assembly checkpoint protein MAD1	MAD1L1	Homo sapiens	83.067	17	17	97489100	96201100	103380000	99033200	118396000	118571000	111889000	112792000	95330400	97000300	101294000	97507000	101411000	101054000	106332000	101514000
1167	1	Q9Y6J0	Q9Y6J0	Calcineurin-binding protein cabin-1	CABIN1	Homo sapiens	246.357	17	17	8030560	7902510	7427840	7818910	6557520	7393260	6047950	6733960	7855960	7493830	7952560	7858960	6976830	7431220	7395240	7376080
1168	1	O00231	O00231	26S proteasome non-ATPase regulatory subunit 11	PSMD11	Homo sapiens	47.464	16	16	214114000	220773000	238985000	232450000	207861000	214327000	203240000	212105000	212197000	232218000	217188000	234435000	208074000	211832000	209540000	221601000
1169	1	O14672	O14672	Disintegrin and metalloproteinase domain-containing protein 10	ADAM10	Homo sapiens	84.14	16	16	164400000	154004000	156287000	158145000	135479000	142946000	137659000	141549000	177813000	171534000	183249000	175451000	167027000	167415000	163375000	175273000
1170	1	O14744	O14744	Protein arginine N-methyltransferase 5	PRMT5	Homo sapiens	72.684	16	16	184526000	193515000	214319000	214096000	180181000	185781000	175391000	193243000	172764000	210290000	188602000	210218000	181422000	180447000	188020000	202170000
1171	1	O15047	O15047	Histone-lysine N-methyltransferase SETD1A	SETD1A	Homo sapiens	186.038	17	16	6214130	5994950	6232340	6222210	7397770	7692760	7196280	7235280	6377810	5750710	6240320	6234730	6653950	6988170	6504560	6887910
1172	1	O15397	O15397	Importin-8	IPO8	Homo sapiens	119.941	16	16	23980400	22290900	23164900	27756800	19782500	19127100	22304100	18983200	23724800	28968000	23524400	30112500	24898300	21553000	24796300	23680600
1173	1	O43156	O43156	TELO2-interacting protein 1 homolog	TTI1	Homo sapiens	122.071	16	16	53475600	46211800	59658400	52720200	43645900	47062400	40621300	44806700	44604200	60219600	47357900	57183800	52888000	48596200	56373700	51505000
1174	1	O43252	O43252	Bifunctional 3'-phosphoadenosine 5'-phosphosulfate synthase 1	PAPSS1	Homo sapiens	70.832	16	16	90217600	97452800	103448000	107314000	96795000	90299000	87970600	93923400	94123900	113360000	104279000	112219000	100418000	96210900	104693000	112368000
1175	1	O43426	O43426	Synaptojanin-1	SYNJ1	Homo sapiens	173.105	16	16	39314700	37604500	39544800	40225500	40705200	38154200	38567900	44538800	35460700	43135100	39918100	38895400	39445300	40955200	36545600	41636700
1176	1	O43747	O43747	AP-1 complex subunit gamma-1	AP1G1	Homo sapiens	91.353	16	16	55374400	57150100	58610500	58521000	57619000	60042000	58789200	58192200	57532300	63761800	59989700	63017000	62426900	57366500	61935400	61602100
1177	1	O60678	O60678	Protein arginine N-methyltransferase 3	PRMT3	Homo sapiens	59.903	16	16	73091200	74793800	84019400	79413400	59440900	64671100	59690600	68523300	64383500	78159900	67230500	72681700	61862900	63857500	66323300	71647700
1178	1	O60826	O60826	Coiled-coil domain-containing protein 22	CCDC22	Homo sapiens	70.754	16	16	20399700	20000000	22655300	20248700	19913800	18779500	19180800	21167200	21214500	21047600	22450700	20829800	20414800	20457800	22134600	24720200
1179	1	O75147	O75147	Obscurin-like protein 1	OBSL1	Homo sapiens	206.946	16	16	36364000	38482200	37979400	36102700	21129800	22475700	18645400	19587900	43606300	44762900	43880100	44331000	36204500	34060700	34054300	36797100
1180	1	O75326	O75326	Semaphorin-7A	SEMA7A	Homo sapiens	74.824	16	16	105384000	107215000	105446000	104647000	112310000	118219000	112431000	109471000	105065000	100977000	103137000	101136000	119349000	117118000	115684000	117120000
1181	1	O75955	O75955	Flotillin-1	FLOT1	Homo sapiens	47.356	16	16	178116000	169359000	170106000	169564000	242145000	247573000	221960000	221998000	165396000	167311000	168515000	184247000	195387000	197199000	184501000	195275000
1182	1	O95340	O95340	Bifunctional 3'-phosphoadenosine 5'-phosphosulfate synthase 2	PAPSS2	Homo sapiens	69.498	17	16	52846000	52396200	60403800	59330500	53966200	54086200	52254600	56289300	55486600	70080000	62384200	66319000	57816600	57960500	61740800	67131600
1183	1	O95352	O95352	Ubiquitin-like modifier-activating enzyme ATG7	ATG7	Homo sapiens	77.96	16	16	79536600	82011500	91994600	90655900	65137900	65587000	60726300	67381000	72164000	87181900	77880000	84005800	75969800	74525800	84466600	85345200
1184	1	O95573	O95573	Fatty acid CoA ligase Acsl3	ACSL3	Homo sapiens	80.422	16	16	176006000	172712000	162983000	175747000	174494000	175367000	167494000	171142000	178757000	171097000	172405000	166965000	173370000	178660000	176785000	168621000
1185	1	O95625	O95625	Zinc finger and BTB domain-containing protein 11	ZBTB11	Homo sapiens	119.386	16	16	9583030	8856540	10896000	9121720	8893840	7802390	7865150	9023240	8863310	9349260	8348200	9774450	8026580	7413410	8916530	8904070
1186	1	O95965	O95965	Integrin beta-like protein 1	ITGBL1	Homo sapiens	53.924	16	16	10717500	11194500	12510100	10680500	10393000	10728800	9738270	10316800	12118500	12256800	12346300	11750700	13430300	13580300	12215700	12736700
1187	1	P01130	P01130	Low-density lipoprotein receptor	LDLR	Homo sapiens	95.379	16	16	47565800	46974400	46900000	43142100	35750000	36112700	33511100	35669600	56403500	51909000	49266900	50640700	43257800	40765100	46457600	45602700
1188	1	P04040	P04040	Catalase	CAT	Homo sapiens	59.757	16	16	325984000	312355000	321470000	310276000	355762000	348466000	345291000	330299000	305341000	307316000	388193000	316910000	306827000	325096000	293462000	302370000
1189	1	P04920	P04920	Anion exchange protein 2	SLC4A2	Homo sapiens	137.012	17	16	120721000	117894000	125154000	121779000	115773000	119989000	109491000	107960000	132476000	126504000	127696000	117223000	105294000	109410000	109166000	104247000
1190	1	P05023	P05023	Sodium/potassium-transporting ATPase subunit alpha-1	ATP1A1	Homo sapiens	112.897	28	16	689221000	680563000	663164000	647826000	609514000	615386000	585270000	582240000	716071000	687041000	689780000	716280000	665483000	658478000	665878000	677458000
1191	1	P05455	P05455	Lupus La protein	SSB	Homo sapiens	46.835	16	16	462650000	462564000	520884000	521756000	487640000	482694000	464107000	510351000	472914000	574723000	528994000	539611000	488662000	475923000	488647000	535055000
1192	1	P07900	P07900	Heat shock protein HSP 90-alpha	HSP90AA1	Homo sapiens	84.662	34	16	7273670000	7324650000	8034530000	8059170000	4905420000	5209010000	4697340000	5241210000	7151870000	8619200000	7588940000	8135650000	6445470000	6349400000	6799060000	7121290000
1193	1	P08243	P08243	Asparagine synthetase [glutamine-hydrolyzing]	ASNS	Homo sapiens	64.371	16	16	56855300	58951700	66156200	68092400	36208800	38190700	37194200	40670600	52836600	68480000	60496100	63421800	44998400	43842300	49389400	53759100
1194	1	P11142	P11142	Heat shock cognate 71 kDa protein	HSPA8	Homo sapiens	70.899	21	16	4731590000	4828720000	5036140000	5331870000	3557000000	3496890000	3210930000	3639660000	4799160000	5699580000	5037090000	5440250000	4418970000	4195270000	4460280000	4529460000
1195	1	P11171	P11171	Protein 4.1	EPB41	Homo sapiens	97.018	19	16	1320320000	1311880000	1248210000	1263120000	1371290000	1436830000	1303080000	1326970000	1130650000	1130510000	1209770000	1199740000	1294580000	1309300000	1193770000	1282460000
1196	1	P11413	P11413	Glucose-6-phosphate 1-dehydrogenase	G6PD	Homo sapiens	59.259	16	16	133639000	143622000	156911000	158790000	119477000	124010000	115449000	126630000	107062000	131614000	137144000	126373000	106655000	106710000	115736000	124903000
1197	1	P11678	P11678	Eosinophil peroxidase	EPX	Homo sapiens	81.042	19	16	0	0	0	0	0	0	0	0	0	0	961481000	0	0	0	0	0
1198	1	P12109	P12109	Collagen alpha-1(VI) chain	COL6A1	Homo sapiens	108.529	16	16	35434900	32929700	33972600	33154000	38806600	40435900	39834800	38431200	29952500	29881600	30856700	28419600	34447500	33171200	33391300	32743500
1199	1	P18858	P18858	DNA ligase 1	LIG1	Homo sapiens	101.739	16	16	42094000	41086300	48264800	45134900	28729800	27381700	25416400	29370400	43978400	48727000	45365800	48927700	37459200	37196100	39466900	45580600
1200	1	P19338	P19338	Nucleolin	NCL	Homo sapiens	76.615	16	16	3032370000	3190140000	3140420000	3092110000	3057640000	3070030000	2983830000	3078250000	3139850000	3218420000	3275490000	3233110000	3229080000	3246500000	3163460000	2955150000
1201	1	P23229	P23229	Integrin alpha-6	ITGA6	Homo sapiens	126.604	16	16	66859700	62312800	64722200	62055000	64134700	64351100	63445900	62978200	58447700	58076200	56714000	54498700	54470700	56768100	53903300	53440300
1202	1	P23470	P23470	Receptor-type tyrosine-protein phosphatase gamma	PTPRG	Homo sapiens	162.006	16	16	39545100	38968200	39873100	40419100	48221400	47754600	47348300	47004100	39564600	39669800	39451400	42531600	45732200	45019000	42926500	45756400
1203	1	P27797	P27797	Calreticulin	CALR	Homo sapiens	48.141	16	16	2342590000	2345210000	2294040000	2384080000	2951230000	2853660000	2701930000	2788930000	2690910000	2476080000	2521750000	2584320000	2747380000	2777130000	2680670000	2652000000
1204	1	P28288	P28288	ATP-binding cassette sub-family D member 3	ABCD3	Homo sapiens	75.478	16	16	194880000	161758000	175442000	181096000	238782000	220617000	230395000	218736000	168683000	156766000	163769000	159986000	188238000	171636000	169412000	176222000
1205	1	P28799	P28799	Progranulin	GRN	Homo sapiens	63.544	16	16	100022000	101964000	105031000	97485100	130066000	138674000	137501000	131231000	115477000	110009000	104316000	108065000	121718000	133402000	110608000	130871000
1206	1	P35221	P35221	Catenin alpha-1	CTNNA1	Homo sapiens	100.073	27	16	139897000	140127000	137561000	140781000	152693000	154436000	143364000	143311000	136883000	141764000	144006000	137651000	143144000	145495000	152422000	150026000
1207	1	P36551	P36551	Oxygen-dependent coproporphyrinogen-III oxidase, mitochondrial	CPOX	Homo sapiens	50.153	16	16	121440000	118020000	122651000	119069000	150401000	153301000	148875000	150577000	118570000	126255000	123124000	121610000	144594000	140923000	135331000	136100000
1208	1	P38606	P38606	V-type proton ATPase catalytic subunit A	ATP6V1A	Homo sapiens	68.301	16	16	204614000	204461000	227143000	213450000	194410000	201686000	176082000	192838000	220203000	227593000	219242000	223640000	215625000	215124000	211287000	234423000
1209	1	P40763	P40763	Signal transducer and activator of transcription 3	STAT3	Homo sapiens	88.068	16	16	116784000	122075000	134179000	133721000	91588400	93767900	87086200	98910500	118680000	148610000	140287000	134599000	107871000	109583000	115757000	127749000
1210	1	P40926	P40926	Malate dehydrogenase, mitochondrial	MDH2	Homo sapiens	35.502	16	16	1183180000	1182370000	1141700000	1153440000	1567540000	1609650000	1470620000	1471850000	1134220000	1119570000	1115130000	1123140000	1190780000	1234040000	1238000000	1218810000
1211	1	P41229	P41229	Lysine-specific demethylase 5C	KDM5C	Homo sapiens	175.721	30	16	13506900	13547300	14270400	13981000	11375200	11264700	11281000	11731500	19615900	21219500	19748700	19575100	18725400	18685500	18813800	20321300
1212	1	P42696	P42696	RNA-binding protein 34	RBM34	Homo sapiens	48.563	16	16	104539000	102160000	102004000	103626000	129991000	134886000	125938000	123469000	98080300	96147900	99609900	98690000	108457000	109586000	108604000	103699000
1213	1	P43686	P43686	26S proteasome regulatory subunit 6B	PSMC4	Homo sapiens	47.367	16	16	235732000	219190000	243374000	249654000	230455000	241821000	212301000	234672000	228593000	250652000	236404000	255291000	231982000	227193000	232865000	247017000
1214	1	P48735	P48735	Isocitrate dehydrogenase [NADP], mitochondrial	IDH2	Homo sapiens	50.911	16	16	84129200	87881600	85828400	82080400	125616000	128176000	122008000	122642000	101845000	105653000	105656000	98393800	119808000	114859000	117468000	116895000
1215	1	P49593	P49593	Protein phosphatase 1F	PPM1F	Homo sapiens	49.83	16	16	19789800	20247400	23912200	23710700	18786300	19978500	18155400	21462600	20077400	26162700	22396300	24968600	20431800	20577600	23754000	24143700
1216	1	P50454	P50454	Serpin H1	SERPINH1	Homo sapiens	46.441	16	16	684988000	675300000	661653000	656536000	762145000	789392000	771925000	744733000	776518000	789748000	804912000	798027000	828421000	795607000	781695000	731473000
1217	1	P50570	P50570	Dynamin-2	DNM2	Homo sapiens	98.067	25	16	427286000	425320000	473105000	475534000	422307000	448442000	389959000	444057000	437606000	504175000	473103000	497682000	438351000	434714000	471395000	494973000
1218	1	P50579	P50579	Methionine aminopeptidase 2	METAP2	Homo sapiens	52.895	16	16	115918000	122148000	130329000	129316000	85091000	88930000	84844500	88100200	119644000	135295000	128232000	134565000	98609200	93515100	98502700	105950000
1219	1	P51003	P51003	Poly(A) polymerase alpha	PAPOLA	Homo sapiens	82.843	22	16	58366900	59691000	65208000	63951900	53206500	52098100	50108300	56958600	64712600	72665000	67805200	72285400	61801100	63238800	64868800	69551800
1220	1	P52306	P52306	Rap1 GTPase-GDP dissociation stimulator 1	RAP1GDS1	Homo sapiens	66.316	16	16	146318000	143896000	154777000	170810000	118477000	108380000	109653000	114641000	136325000	163475000	137490000	165570000	130531000	133903000	140241000	159381000
1221	1	P54578	P54578	Ubiquitin carboxyl-terminal hydrolase 14	USP14	Homo sapiens	56.069	16	16	566623000	593299000	665326000	651858000	475744000	488327000	445958000	492794000	586806000	661560000	625612000	653102000	526322000	547501000	560623000	601868000
1222	1	P55010	P55010	Eukaryotic translation initiation factor 5	EIF5	Homo sapiens	49.224	16	16	716978000	704986000	814692000	785697000	537072000	536209000	466920000	555375000	741441000	881795000	793718000	844792000	621289000	625923000	680537000	679189000
1223	1	P56945	P56945	Breast cancer anti-estrogen resistance protein 1	BCAR1	Homo sapiens	93.373	16	16	98682600	100804000	111346000	116157000	79772600	84388200	77989200	86991100	110166000	126152000	119524000	117917000	109475000	104443000	110758000	117685000
1224	1	P98175	P98175	RNA-binding protein 10	RBM10	Homo sapiens	103.535	17	16	112235000	114179000	115155000	108003000	114089000	120587000	120865000	114389000	107738000	112420000	112109000	113234000	115216000	114439000	114458000	115317000
1225	1	Q00653	Q00653	Nuclear factor NF-kappa-B p100 subunit	NFKB2	Homo sapiens	96.749	16	16	15154900	16384100	17646900	17421700	19217100	19406600	18714500	19104400	14831000	17231800	15408100	15760900	15010200	15226300	16547200	16997000
1226	1	Q01804	Q01804	OTU domain-containing protein 4	OTUD4	Homo sapiens	124.046	16	16	10550200	10432700	11595900	10264100	11462800	10934600	10064400	11395200	11294700	11241200	11817000	12643100	12060100	8970020	11253800	10830000
1227	1	Q01954	Q01954	Zinc finger protein basonuclin-1	BNC1	Homo sapiens	110.974	19	16	97683400	92722000	99270300	92095700	80861000	82768400	74088300	72892900	95986400	86698000	87410600	82053000	79852900	78908500	86412300	77014300
1228	1	Q02818	Q02818	Nucleobindin-1	NUCB1	Homo sapiens	53.879	16	16	1275040000	1290930000	1323530000	1302040000	1289310000	1385640000	1350370000	1303520000	1206070000	1171200000	1215340000	1236280000	1273020000	1298400000	1262940000	1291260000
1229	1	Q04446	Q04446	1,4-alpha-glucan-branching enzyme	GBE1	Homo sapiens	80.474	16	16	124300000	128997000	147759000	140219000	111464000	107719000	95663900	116646000	142543000	181729000	172261000	175057000	156822000	148369000	153827000	171704000
1230	1	Q05193	Q05193	Dynamin-1	DNM1	Homo sapiens	97.409	20	16	70581600	72622300	75430000	79032200	71866700	76427900	72059900	78483900	71058500	83742100	72704800	80561800	77897500	75385400	86898400	83501200
1231	1	Q08AF3	Q08AF3	Schlafen family member 5	SLFN5	Homo sapiens	101.056	19	16	51975100	59369500	58299500	57966700	52526500	57168600	50325500	61239500	58492400	62783400	55421800	60985400	52611000	53066900	54672400	56170000
1232	1	Q12797	Q12797	Aspartyl/asparaginyl beta-hydroxylase	ASPH	Homo sapiens	85.863	16	16	254828000	239429000	249110000	239419000	283585000	278878000	269188000	261689000	296111000	278861000	290562000	283178000	344905000	342258000	328090000	354666000
1233	1	Q13049	Q13049	E3 ubiquitin-protein ligase TRIM32	TRIM32	Homo sapiens	71.991	16	16	462161000	455462000	497071000	464717000	353304000	366337000	357783000	390134000	500879000	554077000	501030000	524036000	444859000	450774000	443534000	471180000
1234	1	Q13330	Q13330	Metastasis-associated protein MTA1	MTA1	Homo sapiens	80.788	18	16	92498600	92451800	93385500	89737400	115096000	116608000	112478000	110925000	98712900	94459800	96679200	95977400	111923000	109972000	111691000	107938000
1235	1	Q13415	Q13415	Origin recognition complex subunit 1	ORC1	Homo sapiens	97.351	16	16	20718800	20622900	20045600	19714000	11885100	13198700	12268700	11058800	20876700	19198300	19068600	19670900	13334200	15203300	14362000	15437400
1236	1	Q14004	Q14004	Cyclin-dependent kinase 13	CDK13	Homo sapiens	164.927	16	16	55983600	57910500	62189600	56291300	55151200	51254800	50468700	53099900	54779400	58480700	62461400	54038700	58080400	56764400	57868200	54093000
1237	1	Q15291	Q15291	Retinoblastoma-binding protein 5	RBBP5	Homo sapiens	59.153	16	16	51190800	50558100	49769900	48708400	51047900	53277300	48214200	51468000	47590500	50876300	51155800	54457900	50776800	52619500	46385100	52020600
1238	1	Q15436	Q15436	Protein transport protein Sec23A	SEC23A	Homo sapiens	86.16	16	16	118188000	122565000	128415000	124764000	124453000	126574000	114681000	120298000	124094000	129869000	125358000	133315000	123627000	126856000	134505000	137344000
1239	1	Q15554	Q15554	Telomeric repeat-binding factor 2	TERF2	Homo sapiens	59.593	16	16	27595700	26493800	26859200	27486800	32794700	35573700	32450800	30907900	27159200	26153800	27272100	27145400	30812500	31653800	31434200	30600600
1240	1	Q16832	Q16832	Discoidin domain-containing receptor 2	DDR2	Homo sapiens	96.737	16	16	32191600	32381100	32986600	32155700	44189400	43331800	42872100	42715800	32600900	33415600	31340700	32499700	40749700	38334900	36616400	39352500
1241	1	Q32P28	Q32P28	Prolyl 3-hydroxylase 1	P3H1	Homo sapiens	83.395	16	16	93914200	92629300	94624100	91247300	97412800	103607000	94461700	97568700	109950000	109801000	110110000	102329000	109611000	113127000	106505000	104665000
1242	1	Q3B7T1	Q3B7T1	Erythroid differentiation-related factor 1	EDRF1	Homo sapiens	138.529	16	16	16740600	17344000	18183100	17632100	11652100	11448500	10599100	12009300	15220300	16108900	17752600	18993000	13338800	15598100	13943900	15558800
1243	1	Q4LE39	Q4LE39	AT-rich interactive domain-containing protein 4B	ARID4B	Homo sapiens	147.812	17	16	22590000	24546700	23675100	24464400	24250900	25005900	23729900	23166900	24836700	23436200	23516400	23105200	25096300	24004200	24907700	25420700
1244	1	Q53R41	Q53R41	FAST kinase domain-containing protein 1, mitochondrial	FASTKD1	Homo sapiens	97.412	16	16	65525900	64431200	63515000	58756600	54890700	64222500	59128800	55820900	66806100	59672600	65003000	63418500	57491300	60068400	60295900	59560600
1245	1	Q5BKZ1	Q5BKZ1	DBIRD complex subunit ZNF326	ZNF326	Homo sapiens	65.653	16	16	135820000	124763000	131262000	129292000	139476000	151942000	138753000	140126000	138609000	130425000	131795000	129923000	139669000	142259000	138309000	132372000
1246	1	Q5T3I0	Q5T3I0	G patch domain-containing protein 4	GPATCH4	Homo sapiens	50.383	16	16	54132800	53117200	55956900	53553100	50487300	49171600	46951900	48678700	49561300	48313100	51117800	46002800	44155000	39229200	43213500	47506800
1247	1	Q6N043	Q6N043	Zinc finger protein 280D	ZNF280D	Homo sapiens	109.286	17	16	19329100	19963700	20553400	20723800	19262900	18965300	17153000	17023100	21473100	18910200	20877500	21866000	19078400	20599100	20858900	19094400
1248	1	Q6NUQ4	Q6NUQ4	Transmembrane protein 214	TMEM214	Homo sapiens	77.151	16	16	103961000	100845000	105657000	104031000	120102000	120832000	122136000	116153000	106235000	100433000	103160000	97441300	108906000	103594000	104448000	104038000
1249	1	Q6ZS17	Q6ZS17	Rho family-interacting cell polarization regulator 1	RIPOR1	Homo sapiens	132.309	16	16	135413000	145387000	156529000	158012000	118899000	129499000	109727000	120008000	134625000	146984000	142814000	146218000	122862000	124170000	131399000	146695000
1250	1	Q6ZT12	Q6ZT12	E3 ubiquitin-protein ligase UBR3	UBR3	Homo sapiens	212.434	16	16	118017000	122906000	144565000	133198000	104951000	100482000	97267700	108133000	124456000	142491000	132648000	145945000	129822000	131676000	128915000	139476000
1251	1	Q7KZI7	Q7KZI7	Serine/threonine-protein kinase MARK2	MARK2	Homo sapiens	87.911	19	16	63428800	66456200	68753300	66363700	72896900	69225400	70008900	67544400	66212400	67328600	63616200	68857100	70096100	67415100	67285400	66913600
1252	1	Q7L2H7	Q7L2H7	Eukaryotic translation initiation factor 3 subunit M	EIF3M	Homo sapiens	42.502	16	16	309077000	320560000	339836000	318179000	267803000	279780000	254637000	279993000	299548000	340955000	302346000	346466000	305018000	292685000	297886000	318998000
1253	1	Q7L8L6	Q7L8L6	FAST kinase domain-containing protein 5, mitochondrial	FASTKD5	Homo sapiens	86.577	16	16	40426000	38488800	40944700	37496800	36304600	31850300	32084400	31688500	41265100	38762400	39310900	37830600	39595900	38802500	37232000	33900200
1254	1	Q7Z3B4	Q7Z3B4	Nucleoporin p54	NUP54	Homo sapiens	55.434	16	16	227850000	229325000	212729000	222728000	268706000	259790000	251918000	251203000	220833000	214099000	213983000	213654000	232294000	222896000	232165000	226040000
1255	1	Q7Z6B7	Q7Z6B7	SLIT-ROBO Rho GTPase-activating protein 1	SRGAP1	Homo sapiens	124.267	20	16	90223600	100333000	105207000	101808000	124842000	122032000	122629000	133880000	102868000	124909000	115273000	122665000	124649000	132986000	131424000	135348000
1256	1	Q86U44	Q86U44	N(6)-adenosine-methyltransferase catalytic subunit METTL3	METTL3	Homo sapiens	64.475	16	16	81819800	84892600	91828900	90249200	81387600	86997800	80120000	80576200	87989700	93736000	92957900	97888300	82353000	80898800	88121500	91758800
1257	1	Q8IYB8	Q8IYB8	ATP-dependent RNA helicase SUPV3L1, mitochondrial	SUPV3L1	Homo sapiens	87.992	16	16	121768000	120320000	123306000	117497000	149318000	151703000	144782000	146954000	114992000	113641000	116199000	107535000	114482000	116971000	114543000	113159000
1258	1	Q8NFA0	Q8NFA0	Ubiquitin carboxyl-terminal hydrolase 32	USP32	Homo sapiens	181.66	18	16	15760700	19723400	20139100	17985500	18403100	18139000	15556900	18771500	17998500	17064200	18163200	20146400	17713100	16891600	18437000	18917200
1259	1	Q8TD19	Q8TD19	Serine/threonine-protein kinase Nek9	NEK9	Homo sapiens	107.169	16	16	37205100	37816500	40072700	41408400	36005100	35966000	36620300	37561600	42751400	47546500	43531200	49539300	46244900	44486400	47885200	51117000
1260	1	Q8TDJ6	Q8TDJ6	DmX-like protein 2	DMXL2	Homo sapiens	339.646	16	16	15677300	17937600	18089200	18153400	12648900	12714400	12349700	14247900	17389600	18170900	18580600	17014200	15266200	14124200	16154300	16288600
1261	1	Q8TF05	Q8TF05	Serine/threonine-protein phosphatase 4 regulatory subunit 1	PPP4R1	Homo sapiens	107.007	16	16	128777000	148182000	148194000	144761000	125315000	114663000	111849000	127901000	131606000	142539000	152748000	144924000	129433000	131641000	130342000	156248000
1262	1	Q8WYQ5	Q8WYQ5	Microprocessor complex subunit DGCR8	DGCR8	Homo sapiens	86.044	16	16	65818300	60118700	67070900	62249100	50412500	53528200	50041600	47748600	61220700	64447100	65362000	63345600	57756800	58760500	59470900	55203700
1263	1	Q92609	Q92609	TBC1 domain family member 5	TBC1D5	Homo sapiens	89.004	16	16	29657100	31205200	34158700	31594300	32417000	31704700	31854900	31028500	32275400	35333900	33779000	34274500	34526200	34534800	36716800	36239600
1264	1	Q92696	Q92696	Geranylgeranyl transferase type-2 subunit alpha	RABGGTA	Homo sapiens	65.075	16	16	53656000	58359300	63868300	67133500	47363700	45131000	41587400	48659200	51862500	63021300	55282100	61028100	49966100	50111400	56573100	61593900
1265	1	Q969S9	Q969S9	Ribosome-releasing factor 2, mitochondrial	GFM2	Homo sapiens	86.604	16	16	87196400	86977000	86374400	84787700	113792000	111670000	114279000	113683000	82449400	73591900	75778000	75824100	91408400	88985200	92390800	89326200
1266	1	Q969Z0	Q969Z0	FAST kinase domain-containing protein 4	TBRG4	Homo sapiens	70.738	16	16	287937000	268167000	275867000	271608000	297702000	310254000	311987000	291398000	253572000	261280000	255157000	250608000	254889000	249877000	257987000	250527000
1267	1	Q96AE4	Q96AE4	Far upstream element-binding protein 1	FUBP1	Homo sapiens	67.561	16	16	496912000	494890000	523022000	498444000	456251000	469654000	436432000	450639000	491079000	488786000	471685000	478214000	441458000	421599000	463032000	447980000
1268	1	Q96AE7	Q96AE7	Tetratricopeptide repeat protein 17	TTC17	Homo sapiens	129.559	16	16	19754000	19502800	20591700	19354300	22511300	23525300	22275100	21265100	20348600	18444300	19783500	18771600	19626500	20210000	19437100	19655500
1269	1	Q96CN9	Q96CN9	GRIP and coiled-coil domain-containing protein 1	GCC1	Homo sapiens	87.812	16	16	68681000	59063900	62619800	63728100	64976200	73362300	64833100	65212200	63233200	55628300	61766100	62420500	49248300	62025400	57818600	57372700
1270	1	Q96CS3	Q96CS3	FAS-associated factor 2	FAF2	Homo sapiens	52.624	16	16	187591000	181498000	184733000	179562000	237865000	245966000	244549000	221754000	182785000	187901000	171460000	166542000	181056000	176549000	183981000	172213000
1271	1	Q96F86	Q96F86	Enhancer of mRNA-decapping protein 3	EDC3	Homo sapiens	56.078	16	16	49889600	51200900	54429200	53093000	48265600	47230200	43385800	48041600	51009800	56381300	50096400	52945800	46366300	47186400	49820700	53121800
1272	1	Q96G46	Q96G46	tRNA-dihydrouridine(47) synthase [NAD(P)(+)]-like	DUS3L	Homo sapiens	72.595	16	16	57460700	54869900	64032300	60758800	63029900	63853100	57716100	64507400	56633100	65411400	58928300	63790500	59161000	57744500	62217400	64695200
1273	1	Q96H55	Q96H55	Unconventional myosin-XIX	MYO19	Homo sapiens	109.138	16	16	22897900	21826100	22991700	23272500	25750400	29768200	26661400	27253500	22871000	21390700	23530300	23288000	23349600	23492600	21886600	22849200
1274	1	Q96HE7	Q96HE7	ERO1-like protein alpha	ERO1A	Homo sapiens	54.392	18	16	197831000	196186000	195349000	197491000	217371000	235775000	228106000	223076000	253002000	258736000	259496000	243563000	282293000	273222000	274355000	269084000
1275	1	Q96J02	Q96J02	E3 ubiquitin-protein ligase Itchy homolog	ITCH	Homo sapiens	102.801	20	16	62698200	61908400	67191300	64357000	52413200	54962500	52171000	56154200	67346200	74726400	66039700	70374500	65718100	62233200	68800400	69137800
1276	1	Q96JB5	Q96JB5	CDK5 regulatory subunit-associated protein 3	CDK5RAP3	Homo sapiens	56.919	16	16	69947700	75330900	70249900	68955400	74376500	83837900	71484100	75147000	71367600	68139100	70797200	68045000	67305000	75831900	72387500	74485400
1277	1	Q96JC1	Q96JC1	Vam6/Vps39-like protein	VPS39	Homo sapiens	101.812	16	16	13709800	14139100	13652400	12862400	15070100	16811500	15996400	14924500	13699900	15485300	13782500	15695800	15182700	15558600	13884300	15528700
1278	1	Q96KP4	Q96KP4	Cytosolic non-specific dipeptidase	CNDP2	Homo sapiens	52.877	16	16	60290300	65349700	70404500	74646900	48046100	50013500	44203400	52956700	61163800	79171600	68387200	75118700	55353700	56390700	59535200	65845100
1279	1	Q96RP9	Q96RP9	Elongation factor G, mitochondrial	GFM1	Homo sapiens	83.474	16	16	450431000	430355000	430819000	444508000	506844000	522353000	513366000	520584000	389453000	372680000	380392000	376659000	411577000	417532000	406070000	394811000
1280	1	Q96S66	Q96S66	Chloride channel CLIC-like protein 1	CLCC1	Homo sapiens	62.022	16	16	42977700	42460200	41678500	41541000	47003100	48738200	45036100	44862000	39371400	37795400	38963800	37203600	41578700	39653300	40402900	39137400
1281	1	Q96ST2	Q96ST2	Protein IWS1 homolog	IWS1	Homo sapiens	91.956	16	16	108238000	97334300	96870000	96766600	95575300	101774000	99498500	92578200	100378000	103643000	95119400	100914000	98924500	92535400	97951000	91345600
1282	1	Q96T51	Q96T51	RUN and FYVE domain-containing protein 1	RUFY1	Homo sapiens	79.819	16	16	24870900	25474700	28814200	27377300	29527300	29981000	28669600	30785800	25922800	28057600	27101700	28546800	26804400	27441700	27843500	29172400
1283	1	Q99615	Q99615	DnaJ homolog subfamily C member 7	DNAJC7	Homo sapiens	56.439	16	16	110890000	119834000	132239000	131506000	89241000	93212600	86902100	96349400	112173000	125423000	119941000	124907000	102285000	102097000	107299000	110228000
1284	1	Q99661	Q99661	Kinesin-like protein KIF2C	KIF2C	Homo sapiens	81.317	18	16	249432000	274054000	285328000	267592000	193902000	195952000	197550000	204621000	265245000	282916000	273089000	297390000	244278000	242852000	243898000	251473000
1285	1	Q9BTX1	Q9BTX1	Nucleoporin NDC1	NDC1	Homo sapiens	76.304	16	16	117321000	116832000	118216000	112609000	125100000	125053000	123738000	120780000	113703000	106027000	112096000	107680000	110716000	110514000	113063000	113805000
1286	1	Q9BUJ2	Q9BUJ2	Heterogeneous nuclear ribonucleoprotein U-like protein 1	HNRNPUL1	Homo sapiens	95.742	16	16	237834000	234369000	234408000	236144000	312954000	303485000	298899000	307650000	250276000	242485000	255468000	246802000	277268000	268874000	267641000	267184000
1287	1	Q9BZJ0	Q9BZJ0	Crooked neck-like protein 1	CRNKL1	Homo sapiens	100.455	16	16	276952000	279106000	285855000	277770000	248429000	258690000	257881000	253994000	274473000	269730000	279232000	273891000	271495000	257008000	270614000	259778000
1288	1	Q9BZZ5	Q9BZZ5	Apoptosis inhibitor 5	API5	Homo sapiens	59.005	16	16	742069000	716446000	762903000	785352000	746153000	805808000	779970000	798902000	776570000	820738000	775745000	765564000	780513000	743428000	742520000	773043000
1289	1	Q9H0B6	Q9H0B6	Kinesin light chain 2	KLC2	Homo sapiens	68.935	17	16	19808400	20908600	23241200	21181100	16318400	16079500	14505400	15649600	20469400	23906700	22500600	24246900	18466200	18564700	18380600	19402300
1290	1	Q9H0E9	Q9H0E9	Bromodomain-containing protein 8	BRD8	Homo sapiens	135.338	16	16	31714200	32029200	31496100	30579800	29757300	30488300	29366900	29617600	32974700	31759200	30078400	30902600	31026600	30744400	30004900	30327900
1291	1	Q9H0H0	Q9H0H0	Integrator complex subunit 2	INTS2	Homo sapiens	134.326	16	16	21921700	22704000	20640500	19944500	27148700	24489300	24963700	22706400	21908200	21866100	22724300	22406400	23897000	25194300	22680300	25578300
1292	1	Q9H223	Q9H223	EH domain-containing protein 4	EHD4	Homo sapiens	61.177	20	16	341734000	349937000	373585000	382818000	313989000	310577000	304142000	326044000	331854000	378701000	356538000	382249000	321247000	327564000	363977000	381692000
1293	1	Q9H2K8	Q9H2K8	Serine/threonine-protein kinase TAO3	TAOK3	Homo sapiens	105.405	16	16	27225200	28367000	25375500	27083400	23973800	27554400	25467900	23000700	24011400	26932600	28392700	26055900	27784500	24311600	24450100	26257600
1294	1	Q9H3H1	Q9H3H1	tRNA dimethylallyltransferase	TRIT1	Homo sapiens	52.724	16	16	35937000	34359300	37722800	35461600	41448800	41472600	41618000	40114400	33297400	33680300	32615400	30768400	35232400	35856400	34301700	34914500
1295	1	Q9H4L7	Q9H4L7	SWI/SNF-related matrix-associated actin-dependent regulator of chromatin subfamily A containing DEAD/H box 1	SMARCAD1	Homo sapiens	117.403	16	16	31079000	30439800	35717900	33412000	27428900	27790800	25005400	26977100	31824900	33938700	33150300	34375200	31367900	30760600	31534000	33496100
1296	1	Q9H501	Q9H501	ESF1 homolog	ESF1	Homo sapiens	98.796	16	16	117897000	118092000	117212000	117777000	107658000	109877000	106547000	110711000	108888000	115297000	111782000	109946000	107196000	106678000	107793000	106276000
1297	1	Q9H6A9	Q9H6A9	Pecanex-like protein 3	PCNX3	Homo sapiens	222.041	16	16	6351620	6420860	7155070	6592420	5588710	5216890	5169220	5622110	6512070	6198640	6048780	6370310	6287570	6561380	6217400	5615560
1298	1	Q9H6T3	Q9H6T3	RNA polymerase II-associated protein 3	RPAP3	Homo sapiens	75.72	16	16	56698900	59983600	65076100	60995100	51201400	47557600	45824100	50356200	58678000	66196100	61029300	65231300	53919100	54083200	57536600	59022100
1299	1	Q9H9T3	Q9H9T3	Elongator complex protein 3	ELP3	Homo sapiens	62.259	16	16	31290900	35957400	39402200	36980000	12850500	14242000	12856400	14433500	36495900	46572000	40745300	42399700	24031200	23981700	25579000	27744000
1300	1	Q9HD26	Q9HD26	Golgi-associated PDZ and coiled-coil motif-containing protein	GOPC	Homo sapiens	50.519	16	16	40310100	39997500	41248600	41086400	32082100	32044100	29978600	31425500	41432800	41064100	40931100	39731300	34943200	34762800	35946700	34316400
1301	1	Q9NPI1	Q9NPI1	Bromodomain-containing protein 7	BRD7	Homo sapiens	74.138	16	16	32879300	32192300	33059800	32149500	33040600	32183500	32288200	31815500	31154900	30149100	31493200	28938200	34416400	33777900	33023100	32113900
1302	1	Q9NQX3	Q9NQX3	Gephyrin	GPHN	Homo sapiens	79.749	16	16	141045000	152203000	155556000	161667000	105294000	113796000	104481000	114472000	132103000	154039000	137303000	150433000	120895000	126389000	134716000	137901000
1303	1	Q9NRW7	Q9NRW7	Vacuolar protein sorting-associated protein 45	VPS45	Homo sapiens	65.075	16	16	59136200	56300900	57600300	58187300	71041300	71885900	70338600	67350400	60718900	60368700	60475500	59626600	61875100	63797100	66764000	66106200
1304	1	Q9NRY5	Q9NRY5	Protein FAM114A2	FAM114A2	Homo sapiens	55.467	16	16	21154700	22256100	25502600	22848000	19101200	21936600	19792500	21827600	21830800	25817800	25506900	26804700	22672800	24329200	23286900	26264000
1305	1	Q9NV70	Q9NV70	Exocyst complex component 1	EXOC1	Homo sapiens	101.984	16	16	40608300	39446800	42412700	41853000	41053900	38654800	36304000	36520200	40027500	44946800	42812300	41321900	41775900	39975000	43753200	41168400
1306	1	Q9NVH2	Q9NVH2	Integrator complex subunit 7	INTS7	Homo sapiens	106.835	16	16	484034000	501586000	467365000	467915000	530361000	528962000	519273000	507851000	515554000	515809000	519367000	472397000	507979000	526905000	491115000	510208000
1307	1	Q9NW82	Q9NW82	WD repeat-containing protein 70	WDR70	Homo sapiens	73.201	16	16	18484100	19921400	21165000	20865800	18700000	19785300	18664200	19288400	19570300	20309300	20201000	21747800	19199000	20100000	19714900	21847000
1308	1	Q9NWK9	Q9NWK9	Box C/D snoRNA protein 1	ZNHIT6	Homo sapiens	53.919	16	16	157774000	153271000	161410000	151236000	109812000	108277000	109990000	112550000	136889000	136642000	135332000	136836000	115852000	106599000	111563000	112178000
1309	1	Q9NYF8	Q9NYF8	Bcl-2-associated transcription factor 1	BCLAF1	Homo sapiens	106.124	16	16	397590000	376685000	348618000	376294000	457545000	456170000	433724000	416903000	391414000	370554000	389086000	388955000	415910000	418308000	413181000	406862000
1310	1	Q9NZN5	Q9NZN5	Rho guanine nucleotide exchange factor 12	ARHGEF12	Homo sapiens	173.237	16	16	146709000	155697000	151727000	144837000	143891000	139504000	134245000	143799000	155089000	172911000	162409000	164861000	144047000	152649000	152712000	165117000
1311	1	Q9NZW5	Q9NZW5	Protein PALS2	PALS2	Homo sapiens	61.118	17	16	315688000	305738000	309005000	319036000	306009000	316303000	300354000	294715000	291269000	297230000	288376000	288583000	282513000	288230000	290814000	293270000
1312	1	Q9P0U4	Q9P0U4	CXXC-type zinc finger protein 1	CXXC1	Homo sapiens	75.713	16	16	31499400	29918600	32615300	30970300	36588100	34166800	34467800	35469400	34702000	32238300	32951200	29256900	33887200	33630100	33227900	34792700
1313	1	Q9UBV2	Q9UBV2	Protein sel-1 homolog 1	SEL1L	Homo sapiens	88.754	16	16	37329200	36276300	36893200	36772000	41269500	40839700	36842200	36836200	36197200	36995700	34615600	33622900	36333700	37717300	36271700	34275900
1314	1	Q9UHD1	Q9UHD1	Cysteine and histidine-rich domain-containing protein 1	CHORDC1	Homo sapiens	37.489	16	16	360607000	365315000	417217000	419000000	224655000	236388000	215365000	222775000	345790000	382463000	360841000	389564000	282599000	271926000	311644000	330540000
1315	1	Q9UID3	Q9UID3	Vacuolar protein sorting-associated protein 51 homolog	VPS51	Homo sapiens	86.042	16	16	245419000	247767000	271939000	271570000	241350000	249847000	247215000	249469000	258159000	278015000	273818000	257847000	244869000	246167000	262541000	270946000
1316	1	Q9UJS0	Q9UJS0	Electrogenic aspartate/glutamate antiporter SLC25A13, mitochondrial	SLC25A13	Homo sapiens	74.175	16	16	100672000	98633200	92185600	96514500	113020000	111194000	105608000	109845000	111300000	99890400	98088900	99537700	97636200	101757000	103531000	98057600
1317	1	Q9UJX2	Q9UJX2	Cell division cycle protein 23 homolog	CDC23	Homo sapiens	68.834	16	16	28912400	29725600	29762300	30400700	30243200	29793000	28868000	28635000	29712900	31308400	29574200	30051000	30025300	30652300	29135000	29841200
1318	1	Q9UK73	Q9UK73	Protein fem-1 homolog B	FEM1B	Homo sapiens	70.267	16	16	664911000	694354000	642864000	700526000	529432000	550615000	539655000	484051000	628771000	644746000	634334000	675072000	604453000	624750000	653643000	646582000
1319	1	Q9ULG1	Q9ULG1	Chromatin-remodeling ATPase INO80	INO80	Homo sapiens	176.755	16	16	13535300	13945400	13286100	11719900	14603400	14749700	14310300	13789000	11755800	11832700	13014400	12846700	13501500	12835100	12754800	14522100
1320	1	Q9ULJ3	Q9ULJ3	Zinc finger and BTB domain-containing protein 21	ZBTB21	Homo sapiens	118.871	16	16	140151000	134407000	140399000	133608000	148979000	147871000	138914000	150078000	130309000	133251000	134845000	134794000	146379000	138857000	143749000	140227000
1321	1	Q9UP83	Q9UP83	Conserved oligomeric Golgi complex subunit 5	COG5	Homo sapiens	94.901	16	16	34550400	34612100	37434400	36857800	35049700	35137500	33847800	34663500	32800600	35936700	34148900	34904600	32143100	33626900	33105000	34631700
1322	1	Q9Y217	Q9Y217	Phosphatidylinositol-3,5-bisphosphate 3-phosphatase MTMR6	MTMR6	Homo sapiens	71.968	16	16	12308800	11040200	12428500	13314300	9485320	9875650	7972700	9578960	11434900	13883900	12421800	13474300	11448600	10663000	11753100	12778100
1323	1	Q9Y223	Q9Y223	Bifunctional UDP-N-acetylglucosamine 2-epimerase/N-acetylmannosamine kinase	GNE	Homo sapiens	79.275	16	16	93045700	92304200	106940000	99021000	82892400	76096600	79531900	94700200	102105000	125925000	102187000	105919000	89072000	95875300	95965900	100542000
1324	1	Q9Y265	Q9Y265	RuvB-like 1	RUVBL1	Homo sapiens	50.226	16	16	337678000	332481000	358216000	356141000	309106000	321070000	315014000	318807000	339053000	360073000	336239000	359708000	335918000	315726000	332606000	333293000
1325	1	Q9Y295	Q9Y295	Developmentally-regulated GTP-binding protein 1	DRG1	Homo sapiens	40.543	16	16	151132000	149602000	158288000	148108000	112931000	121286000	108041000	125177000	149470000	168809000	151442000	158417000	135057000	130220000	144172000	141918000
1326	1	Q9Y2I1	Q9Y2I1	Nischarin	NISCH	Homo sapiens	166.631	16	16	14669000	14826100	16717400	15065800	15376300	16816500	15722000	14498600	14371300	15512400	14667300	14499400	15048900	14863700	14613200	15939300
1327	1	Q9Y2L5	Q9Y2L5	Trafficking protein particle complex subunit 8	TRAPPC8	Homo sapiens	160.998	16	16	16547800	15994700	17764100	15782700	15247100	15890100	15106900	15470500	17166000	19451100	19308500	18920300	16380000	16735100	17029000	18363400
1328	1	Q9Y2X0	Q9Y2X0	Mediator of RNA polymerase II transcription subunit 16	MED16	Homo sapiens	96.794	16	16	28780900	27692600	28249000	28263200	32038700	30999000	29998800	31490100	29405200	28462000	29601600	30663300	29919300	30177200	29500300	31055000
1329	1	Q9Y4F5	Q9Y4F5	Centrosomal protein of 170 kDa protein B	CEP170B	Homo sapiens	171.689	16	16	5694450	5955140	6174170	6513430	5313290	5747880	5413740	5999110	6361640	6503490	6616610	6616820	6633780	6107460	6554620	6965430
1330	1	Q9Y5J1	Q9Y5J1	U3 small nucleolar RNA-associated protein 18 homolog	UTP18	Homo sapiens	62.006	16	16	220491000	216578000	208517000	210310000	202753000	206436000	197042000	194590000	193021000	186692000	189388000	188674000	202304000	196891000	198414000	190192000
1331	1	Q9Y5Z7	Q9Y5Z7	Host cell factor 2	HCFC2	Homo sapiens	86.78	16	16	23486000	24123800	23859400	24759000	33256400	34240200	33191900	31334600	21979600	22709400	23260500	23221800	27667900	26397800	25797300	26687600
1332	1	Q9Y6M1	Q9Y6M1	Insulin-like growth factor 2 mRNA-binding protein 2	IGF2BP2	Homo sapiens	66.124	17	16	234233000	241420000	239081000	236381000	288225000	274053000	279318000	286059000	214999000	241905000	232128000	227988000	284260000	243502000	276040000	282755000
1333	1	Q9Y6X9	Q9Y6X9	ATPase MORC2	MORC2	Homo sapiens	117.825	16	16	18970300	19231400	19986200	19544000	16764000	15826800	16250200	16885700	19155600	19342100	19110700	18795400	17324300	17050600	16512200	17364500
1334	1	O00291	O00291	Huntingtin-interacting protein 1	HIP1	Homo sapiens	116.223	15	15	46822700	40039300	46322400	42766100	56276900	52416400	51466400	46724900	36909200	34370000	37925500	36018300	39510300	42186900	44098100	37314000
1335	1	O00471	O00471	Exocyst complex component 5	EXOC5	Homo sapiens	81.85	15	15	33848100	32800100	35915600	33377700	35846400	37759400	31786200	33649200	32564500	36212900	35756500	34125600	35454200	33475900	35657600	36800300
1336	1	O00541	O00541	Pescadillo homolog	PES1	Homo sapiens	68.005	15	15	248621000	246823000	255132000	242041000	188047000	205382000	189458000	190790000	220197000	230318000	228840000	222618000	198529000	196924000	201585000	209688000
1337	1	O15213	O15213	WD repeat-containing protein 46	WDR46	Homo sapiens	68.07	15	15	83914400	83263400	81794200	81115500	81997800	83665900	78403100	77825000	76068500	73948000	77245600	77204600	76936800	77454400	77283800	72346500
1338	1	O43175	O43175	D-3-phosphoglycerate dehydrogenase	PHGDH	Homo sapiens	56.652	15	15	448332000	488662000	560725000	558584000	395971000	399684000	392253000	418750000	495886000	592009000	537076000	564303000	433496000	444173000	482660000	519931000
1339	1	O43264	O43264	Centromere/kinetochore protein zw10 homolog	ZW10	Homo sapiens	88.83	15	15	63139200	62289700	65134200	64526800	63400800	56907500	56458100	60947100	60155000	62395500	62478200	64141000	60445800	60726000	60233400	62379400
1340	1	O43615	O43615	Mitochondrial import inner membrane translocase subunit TIM44	TIMM44	Homo sapiens	51.356	15	15	423499000	414468000	415544000	424740000	529395000	560632000	508985000	518246000	402269000	395908000	401005000	380948000	401007000	413468000	403809000	401416000
1341	1	O43660	O43660	Pleiotropic regulator 1	PLRG1	Homo sapiens	57.195	15	15	61891000	59806400	61987500	62478100	56454500	60120200	55475000	57846700	59649800	58827800	60101500	59489000	59985800	56973300	56187400	57640500
1342	1	O43823	O43823	A-kinase anchor protein 8	AKAP8	Homo sapiens	76.109	15	15	917586000	866911000	908593000	881192000	907490000	924568000	845620000	899855000	918772000	871035000	883500000	845529000	886425000	846336000	834670000	848302000
1343	1	O43929	O43929	Origin recognition complex subunit 4	ORC4	Homo sapiens	50.38	15	15	172967000	179268000	175516000	181014000	160722000	157928000	148560000	167529000	174544000	174841000	168054000	170168000	169839000	165355000	175725000	172926000
1344	1	O60315	O60315	Zinc finger E-box-binding homeobox 2	ZEB2	Homo sapiens	136.448	19	15	36405300	39910600	38207200	37670400	49141700	49408000	48772400	46047400	38294600	35904600	40383300	35874600	44377700	43590300	43978100	45316700
1345	1	O60462	O60462	Neuropilin-2	NRP2	Homo sapiens	104.834	15	15	48777000	48551200	47674700	47618800	45746000	47234500	46374300	46505800	48509500	50965200	49440000	53351200	50805900	51070300	50357600	50546700
1346	1	O60506	O60506	Heterogeneous nuclear ribonucleoprotein Q	SYNCRIP	Homo sapiens	69.605	15	15	1027430000	930107000	1072170000	1048950000	914596000	1017200000	867402000	917986000	1041490000	1089800000	1091730000	1079680000	996215000	993818000	1010170000	1053900000
1347	1	O60563	O60563	Cyclin-T1	CCNT1	Homo sapiens	80.687	16	15	44905100	42260200	45086300	44368000	43793100	47482600	42556300	44266000	46376100	48648500	47926300	45914000	44901500	44186000	44199900	42687000
1348	1	O75170	O75170	Serine/threonine-protein phosphatase 6 regulatory subunit 2	PPP6R2	Homo sapiens	104.942	15	15	12648900	12708600	13695800	13654000	12342300	12750600	11664500	12766100	13377800	15266800	13862200	16168800	12518400	14495100	14469700	16469900
1349	1	O75439	O75439	Mitochondrial-processing peptidase subunit beta	PMPCB	Homo sapiens	54.367	15	15	131290000	132318000	133350000	129742000	137400000	140336000	126845000	131388000	132787000	128160000	135765000	129987000	116207000	115339000	116372000	109873000
1350	1	O94762	O94762	ATP-dependent DNA helicase Q5	RECQL5	Homo sapiens	108.861	15	15	70427300	63868500	70875800	70111500	67836800	69260300	66807500	63704900	70553700	72687300	74530700	72255500	73028600	70428500	76730100	76287400
1351	1	O94808	O94808	Glutamine--fructose-6-phosphate aminotransferase [isomerizing] 2	GFPT2	Homo sapiens	76.931	15	15	39520100	44326600	50670600	47303500	42016100	44235700	39420500	45144400	40053500	48528000	46409700	47706000	38533300	40120000	41511000	45427700
1352	1	O95453	O95453	Poly(A)-specific ribonuclease PARN	PARN	Homo sapiens	73.451	15	15	2873470000	2969080000	2818730000	2892510000	2981330000	2967640000	2678030000	2832130000	2837850000	2734640000	2697680000	2726070000	2702300000	2838180000	2828610000	2880930000
1353	1	O95486	O95486	Protein transport protein Sec24A	SEC24A	Homo sapiens	119.75	15	15	35723300	37698600	38376600	38639100	30126200	29669400	29316100	33731400	38979400	42066900	37011200	37757900	36290000	34659500	40486700	39961700
1354	1	O95487	O95487	Protein transport protein Sec24B	SEC24B	Homo sapiens	137.417	15	15	8874430	9222140	9922310	10070700	8555170	8489680	8388660	9099750	10593300	10121600	9241330	9832630	9681500	9105130	9166770	9220420
1355	1	O95817	O95817	BAG family molecular chaperone regulator 3	BAG3	Homo sapiens	61.595	15	15	46083400	45782500	53108100	48935900	29588800	31177000	29372200	30817400	51344200	56082600	52486000	57361200	39637000	41017700	44961400	44224900
1356	1	P00338	P00338	L-lactate dehydrogenase A chain	LDHA	Homo sapiens	36.688	18	15	3199260000	3346200000	3634830000	3861690000	2578950000	2894190000	2553090000	2909950000	5501960000	6960230000	6127670000	6626980000	4699890000	4812640000	4896030000	5521130000
1357	1	P00505	P00505	Aspartate aminotransferase, mitochondrial	GOT2	Homo sapiens	47.519	15	15	857021000	912419000	946872000	829605000	1146180000	1038100000	962106000	992831000	927301000	925481000	913178000	868602000	881506000	923694000	858948000	849649000
1358	1	P00519	P00519	Tyrosine-protein kinase ABL1	ABL1	Homo sapiens	122.873	18	15	9268300	9027620	9825800	10195400	8795400	7900840	8006140	9127100	10157200	11228300	11066000	10900300	9348750	9517320	9718830	10602900
1359	1	P04637	P04637	Cellular tumor antigen p53	TP53	Homo sapiens	43.653	15	15	69126000	69723300	74226000	72772700	90407500	89321200	82599200	87608300	77341200	87719100	84352600	84626200	91830100	93701100	93241700	96709000
1360	1	P04844	P04844	Dolichyl-diphosphooligosaccharide--protein glycosyltransferase subunit 2	RPN2	Homo sapiens	69.284	15	15	373823000	342349000	328624000	335439000	374243000	404643000	391200000	385791000	340563000	344198000	334725000	351221000	376258000	358501000	350781000	347396000
1361	1	P08237	P08237	ATP-dependent 6-phosphofructokinase, muscle type	PFKM	Homo sapiens	85.184	15	15	198844000	211381000	239121000	232892000	171172000	193316000	171806000	202748000	174180000	233119000	198897000	213966000	188694000	190194000	194607000	217024000
1362	1	P08240	P08240	Signal recognition particle receptor subunit alpha	SRPRA	Homo sapiens	69.812	15	15	151135000	151505000	144425000	145994000	143327000	152527000	142478000	143844000	145354000	142043000	139441000	144235000	139848000	139812000	134887000	132000000
1363	1	P08648	P08648	Integrin alpha-5	ITGA5	Homo sapiens	114.538	15	15	40463400	43667200	43544900	40364900	49150300	51627500	47031900	49527000	48927700	48040700	47617200	45889900	49327400	50006700	46736100	50092400
1364	1	P09543	P09543	2',3'-cyclic-nucleotide 3'-phosphodiesterase	CNP	Homo sapiens	47.58	15	15	523903000	531563000	542787000	512806000	591297000	663116000	609888000	575425000	555984000	554116000	524235000	555444000	567017000	539378000	538707000	565300000
1365	1	P12110	P12110	Collagen alpha-2(VI) chain	COL6A2	Homo sapiens	108.582	15	15	83559400	88521800	87047500	78481700	87704300	88210800	90559600	86094600	74042000	75060700	74060900	69845200	94985400	91624600	87172500	91323200
1366	1	P13807	P13807	Glycogen [starch] synthase, muscle	GYS1	Homo sapiens	83.788	16	15	98304400	98306100	103130000	109975000	97438900	97682600	92037700	101237000	112743000	124494000	117848000	130890000	112837000	113569000	117914000	122306000
1367	1	P17655	P17655	Calpain-2 catalytic subunit	CAPN2	Homo sapiens	79.996	15	15	126519000	137665000	148807000	144056000	116331000	122303000	111738000	120732000	138897000	168467000	148213000	164364000	140789000	147670000	153593000	164033000
1368	1	P17844	P17844	Probable ATP-dependent RNA helicase DDX5	DDX5	Homo sapiens	69.148	15	15	895040000	910184000	875359000	880250000	786449000	766934000	733229000	735792000	862487000	837772000	843513000	818406000	774154000	833840000	825344000	798516000
1369	1	P18124	P18124	Large ribosomal subunit protein uL30	RPL7	Homo sapiens	29.225	15	15	1374560000	1413260000	1525370000	1468880000	991428000	993268000	949668000	1084240000	1378020000	1500490000	1390330000	1451660000	1241520000	1203230000	1280330000	1306020000
1370	1	P19784	P19784	Casein kinase II subunit alpha'	CSNK2A2	Homo sapiens	41.213	15	15	108767000	113723000	114754000	116567000	113382000	111742000	111853000	114005000	115705000	111699000	114639000	114235000	113514000	113300000	118377000	113496000
1371	1	P22033	P22033	Methylmalonyl-CoA mutase, mitochondrial	MMUT	Homo sapiens	83.135	15	15	135940000	138444000	142601000	142069000	164065000	165029000	162440000	152711000	128631000	126016000	129267000	129314000	140480000	147420000	140167000	140849000
1372	1	P22059	P22059	Oxysterol-binding protein 1	OSBP	Homo sapiens	89.422	17	15	50840600	52806000	55474800	55199800	45003500	44070300	40396100	43559400	53126100	57933500	52991800	57626200	50500000	50506100	56124100	57799800
1373	1	P22307	P22307	Sterol carrier protein 2	SCP2	Homo sapiens	58.995	15	15	320431000	305662000	298877000	306410000	377823000	388879000	387371000	377438000	278427000	274289000	269423000	281842000	325656000	309910000	319799000	292202000
1374	1	P30041	P30041	Peroxiredoxin-6	PRDX6	Homo sapiens	25.034	15	15	589628000	634894000	752689000	773400000	502191000	548131000	504899000	577807000	598586000	780007000	659646000	751515000	614943000	625648000	690890000	677981000
1375	1	P35249	P35249	Replication factor C subunit 4	RFC4	Homo sapiens	39.681	15	15	133073000	139178000	138367000	135199000	132241000	137238000	135461000	134068000	132522000	139414000	134867000	137900000	136519000	137869000	133475000	139131000
1376	1	P35527	P35527	Keratin, type I cytoskeletal 9	KRT9	Homo sapiens	62.066	15	15	430792000	189253000	160053000	333171000	201308000	213504000	255952000	107539000	444347000	432841000	168492000	156529000	345857000	454728000	263629000	145853000
1377	1	P49711	P49711	Transcriptional repressor CTCF	CTCF	Homo sapiens	82.788	16	15	68796300	70263900	75868000	75327400	73720700	75694300	72790500	74583000	72535100	69423100	78090300	72898900	70314400	71370200	71289100	69463300
1378	1	P54198	P54198	Protein HIRA	HIRA	Homo sapiens	111.837	15	15	20209400	20160500	19496600	18462600	17812700	18273700	17569900	17184100	20754000	19577900	20967100	18955300	19421100	18641000	17998500	18604600
1379	1	P54278	P54278	Mismatch repair endonuclease PMS2	PMS2	Homo sapiens	95.796	16	15	17541800	16771200	19601300	19442900	17262100	16233000	15597400	15779100	21941100	23162300	20151100	23585100	21968800	21427500	22268900	24149800
1380	1	P55199	P55199	RNA polymerase II elongation factor ELL	ELL	Homo sapiens	68.263	15	15	19615800	20446200	21988900	19917700	20018000	18679700	19275000	18980800	18333900	20295000	20359600	20399700	18810900	19829800	19214100	19549000
1381	1	P55201	P55201	Peregrin	BRPF1	Homo sapiens	137.499	15	15	27585000	27448200	25230100	26719300	22709400	28158600	23477800	25142000	26882900	26184100	27830000	27665200	27038200	24498500	26072800	24629100
1382	1	P61201	P61201	COP9 signalosome complex subunit 2	COPS2	Homo sapiens	51.597	15	15	93418000	96503900	103972000	104571000	94849100	97636100	93453800	100775000	90448000	101968000	95725500	98224700	93804100	91576800	94031200	103089000
1383	1	P62195	P62195	26S proteasome regulatory subunit 8	PSMC5	Homo sapiens	45.624	15	15	362602000	352784000	380597000	382857000	343225000	365940000	358003000	385765000	348035000	407628000	385817000	388445000	364038000	352837000	350213000	379072000
1384	1	P63244	P63244	Small ribosomal subunit protein RACK1	RACK1	Homo sapiens	35.075	15	15	1396100000	1445860000	1501450000	1490160000	1119770000	1106340000	1015790000	1134820000	1446030000	1570080000	1449190000	1536340000	1319860000	1302340000	1434300000	1400020000
1385	1	P78357	P78357	Contactin-associated protein 1	CNTNAP1	Homo sapiens	156.268	15	15	6254090	5636590	5696680	5815970	9384600	7833920	8305470	8293800	6036750	5229940	5756420	5444790	6772840	7261760	6955250	7149260
1386	1	P83436	P83436	Conserved oligomeric Golgi complex subunit 7	COG7	Homo sapiens	86.345	15	15	64914200	66456500	70519000	68534700	68309000	70402200	68599200	67816600	65708400	68435800	66824700	67482700	64364400	65418100	64967000	69341200
1387	1	Q00325	Q00325	Solute carrier family 25 member 3	SLC25A3	Homo sapiens	40.095	15	15	2537730000	2546830000	2528310000	2520790000	3089880000	3312040000	3177150000	3065440000	2438480000	2380840000	2502700000	2351900000	2778580000	2770400000	2725060000	2787190000
1388	1	Q03169	Q03169	Tumor necrosis factor alpha-induced protein 2	TNFAIP2	Homo sapiens	72.663	15	15	44882300	40815900	45306800	46360900	45874500	44190300	45055500	47192000	46303300	54245000	49545100	50921900	47918700	48909400	50752700	51697200
1389	1	Q05932	Q05932	Folylpolyglutamate synthase, mitochondrial	FPGS	Homo sapiens	64.608	15	15	23176000	22568000	24744700	25092900	19954700	21370200	18453500	20253500	19155200	19340700	19850300	19480600	15859100	18007200	16162200	17311200
1390	1	Q10713	Q10713	Mitochondrial-processing peptidase subunit alpha	PMPCA	Homo sapiens	58.252	15	15	185488000	180916000	177733000	167110000	193092000	195997000	186766000	178205000	173101000	176107000	181124000	170081000	154543000	154809000	148377000	150047000
1391	1	Q12849	Q12849	G-rich sequence factor 1	GRSF1	Homo sapiens	53.127	15	15	191562000	180065000	184163000	175369000	186123000	187622000	191188000	179662000	167807000	156691000	158233000	165693000	176301000	167053000	170881000	166487000
1392	1	Q12872	Q12872	Splicing factor, suppressor of white-apricot homolog	SFSWAP	Homo sapiens	104.822	15	15	25500600	26572800	27702200	26581400	25700700	26530500	23901400	24902500	22944800	24598000	25179700	24045600	24378900	23184400	24287400	22388400
1393	1	Q12905	Q12905	Interleukin enhancer-binding factor 2	ILF2	Homo sapiens	43.064	15	15	1118760000	1128970000	1137820000	1128750000	1167090000	1210330000	1176110000	1180900000	1096260000	1068100000	1079540000	1128800000	1133450000	1076740000	1108380000	1092640000
1394	1	Q12929	Q12929	Epidermal growth factor receptor kinase substrate 8	EPS8	Homo sapiens	91.884	15	15	18696100	19917700	22601000	22345700	18181200	21759200	18228900	20562900	20112200	24234300	22566700	23128500	21255000	21619300	22448400	22864100
1395	1	Q12979	Q12979	Active breakpoint cluster region-related protein	ABR	Homo sapiens	97.597	16	15	13240900	14838500	16664500	16125400	13514100	14033900	12690200	15339600	13752800	15829000	14470100	16656500	13200500	13779000	15291600	14943500
1396	1	Q13107	Q13107	Ubiquitin carboxyl-terminal hydrolase 4	USP4	Homo sapiens	108.566	15	15	16236100	16107800	17520300	17962200	14787900	15110500	13551500	14548000	15058400	18586200	16254100	17815800	15177100	16058200	16792300	17397000
1397	1	Q13625	Q13625	Apoptosis-stimulating of p53 protein 2	TP53BP2	Homo sapiens	125.619	15	15	13787400	13774800	13738800	13211200	11691300	12894400	12450300	11545200	13567500	13591600	14460800	13904600	13697200	12401100	13282000	14118100
1398	1	Q14145	Q14145	Kelch-like ECH-associated protein 1	KEAP1	Homo sapiens	69.667	15	15	10901200	10764000	11599200	11192500	5730760	6203330	5327480	6049850	11957100	14246900	12993100	13238500	9814020	9807680	9913420	10918600
1399	1	Q14147	Q14147	Probable ATP-dependent RNA helicase DHX34	DHX34	Homo sapiens	128.119	15	15	11882300	11717900	12915000	12789200	11054200	10060100	9994040	10367000	12062800	12365400	12005600	13266700	10961500	11271100	13217400	12235200
1400	1	Q14254	Q14254	Flotillin-2	FLOT2	Homo sapiens	47.064	15	15	134913000	135611000	133832000	129283000	205753000	205745000	202331000	205461000	135349000	128650000	132721000	133914000	160529000	158229000	159479000	157727000
1401	1	Q14554	Q14554	Protein disulfide-isomerase A5	PDIA5	Homo sapiens	59.595	15	15	39362600	42806600	40815500	40283900	55634000	54616200	52146800	54483000	42266500	43353000	43373500	42374200	48213100	45523200	45068900	45213700
1402	1	Q14667	Q14667	Bridge-like lipid transfer protein family member 2	BLTP2	Homo sapiens	253.703	15	15	27391500	26999100	28994300	23726900	28088700	26243100	24570800	23730100	24453100	22845300	27993500	28782600	25476300	27042600	24196300	27472000
1403	1	Q14978	Q14978	Nucleolar and coiled-body phosphoprotein 1	NOLC1	Homo sapiens	73.604	15	15	416055000	373936000	404551000	379881000	477751000	466293000	426890000	438690000	430184000	413920000	413789000	384768000	433176000	416464000	454556000	423190000
1404	1	Q15008	Q15008	26S proteasome non-ATPase regulatory subunit 6	PSMD6	Homo sapiens	45.533	15	15	280437000	293308000	309176000	301372000	283099000	285845000	280606000	288066000	274232000	305163000	286596000	296609000	284355000	275444000	277344000	296081000
1405	1	Q15022	Q15022	Polycomb protein SUZ12	SUZ12	Homo sapiens	83.056	15	15	106981000	102411000	103172000	96265400	94547600	92389700	91233700	99890000	103252000	99853100	101040000	100561000	99795000	100051000	96101600	95201700
1406	1	Q15738	Q15738	Sterol-4-alpha-carboxylate 3-dehydrogenase, decarboxylating	NSDHL	Homo sapiens	41.9	15	15	188873000	195891000	191991000	188107000	177967000	183400000	174950000	177564000	190857000	189399000	196989000	188440000	185534000	189460000	177009000	182746000
1407	1	Q15785	Q15785	Mitochondrial import receptor subunit TOM34	TOMM34	Homo sapiens	34.558	15	15	455448000	489641000	532891000	525786000	405156000	407795000	357722000	443179000	498908000	587041000	543303000	571656000	496004000	472984000	522021000	545331000
1408	1	Q16401	Q16401	26S proteasome non-ATPase regulatory subunit 5	PSMD5	Homo sapiens	56.195	15	15	56933600	61071900	67218100	63741400	50987400	52122400	47934900	52837500	56461200	66532500	60171900	66893400	54528200	58063100	61720100	65623100
1409	1	Q16643	Q16643	Drebrin	DBN1	Homo sapiens	71.43	15	15	77615400	75197300	75979600	76027100	104654000	100738000	95914900	94725500	71047700	68664100	67833300	65773100	79793700	79499600	79192900	77753800
1410	1	Q16851	Q16851	UTP--glucose-1-phosphate uridylyltransferase	UGP2	Homo sapiens	56.942	15	15	91363300	92387900	109866000	105588000	80088300	84533000	80210000	86143100	92519800	114671000	104491000	112827000	95726400	95521800	102620000	108285000
1411	1	Q16881	Q16881	Thioredoxin reductase 1, cytoplasmic	TXNRD1	Homo sapiens	70.876	15	15	330818000	355260000	381674000	391653000	289759000	312706000	272303000	304075000	255098000	291590000	260161000	279211000	242693000	232941000	241063000	255760000
1412	1	Q3KQU3	Q3KQU3	MAP7 domain-containing protein 1	MAP7D1	Homo sapiens	92.822	15	15	111157000	122292000	125437000	118459000	85198800	93052400	92321600	93836100	121108000	132156000	126082000	139959000	112021000	116998000	121157000	126351000
1413	1	Q3SY69	Q3SY69	Mitochondrial 10-formyltetrahydrofolate dehydrogenase	ALDH1L2	Homo sapiens	101.747	15	15	218440000	218581000	209564000	208918000	270682000	288639000	273356000	271365000	244565000	237374000	250281000	253602000	251546000	252058000	247063000	244511000
1414	1	Q4G0J3	Q4G0J3	La-related protein 7	LARP7	Homo sapiens	66.898	15	15	63982700	61733200	65518500	63859800	77902900	79514200	72615100	79402800	63837800	67576200	64012300	68138000	73135600	67559700	70280500	75817800
1415	1	Q5R3F8	Q5R3F8	Protein phosphatase 1 regulatory subunit 29	ELFN2	Homo sapiens	89.689	16	15	37583500	39510000	37928200	37103900	36980000	39230700	34617100	35733000	41125500	40943100	39556900	37162200	44316500	41070600	44467900	45068000
1416	1	Q5T447	Q5T447	E3 ubiquitin-protein ligase HECTD3	HECTD3	Homo sapiens	97.114	15	15	84794700	87959900	94429800	94673100	75229600	82894800	74024000	77263800	85598500	98251200	89875900	100292000	90663300	88822500	91904400	105277000
1417	1	Q5TA45	Q5TA45	Integrator complex subunit 11	INTS11	Homo sapiens	67.665	15	15	29997900	30835000	31108200	30234300	31273100	32913800	30577200	31608700	31966200	32648900	31679900	30349600	30821200	31682600	33534300	32553300
1418	1	Q5VIR6	Q5VIR6	Vacuolar protein sorting-associated protein 53 homolog	VPS53	Homo sapiens	94.407	15	15	28415400	28045300	32523000	30207100	28654000	28417500	26262800	28975900	27244800	31708400	29119400	30549700	29124800	30373900	30226000	30889600
1419	1	Q5VWQ0	Q5VWQ0	Lysine-specific demethylase 9	RSBN1	Homo sapiens	90.073	16	15	561217000	552579000	561781000	529164000	586022000	574214000	559191000	584965000	636739000	632933000	615438000	611397000	666871000	661439000	698043000	719988000
1420	1	Q5VZ89	Q5VZ89	DENN domain-containing protein 4C	DENND4C	Homo sapiens	212.714	16	15	14696600	14128800	15620500	14557800	14471600	16998900	13273800	14075800	15004300	14098700	17079400	15485300	14292000	17684600	14312800	18000000
1421	1	Q66K74	Q66K74	Microtubule-associated protein 1S	MAP1S	Homo sapiens	112.213	15	15	72466500	71048900	80650600	75357300	69753400	64772200	61555200	72827800	80465100	89709400	83215900	88460500	81742700	78827000	86311900	88724000
1422	1	Q6DKK2	Q6DKK2	Tetratricopeptide repeat protein 19, mitochondrial	TTC19	Homo sapiens	42.456	15	15	45305200	45888300	45806500	43166900	53353600	55355000	51617600	53206800	39066800	43426300	38951900	39180600	47147700	37325600	43745600	42516300
1423	1	Q6IN85	Q6IN85	Serine/threonine-protein phosphatase 4 regulatory subunit 3A	PPP4R3A	Homo sapiens	95.37	20	15	44841600	44479700	46905700	45972200	44342700	44435100	43201900	45668500	50510400	50157600	46681300	50590400	48253300	47964800	48771600	50751000
1424	1	Q6KB66	Q6KB66	Keratin, type II cytoskeletal 80	KRT80	Homo sapiens	50.526	15	15	53831000	53169000	54132500	53338100	47122300	46992700	46368500	46498300	84049400	86315600	81820700	82302500	79919500	80333600	78106500	79157900
1425	1	Q6NSJ5	Q6NSJ5	Volume-regulated anion channel subunit LRRC8E	LRRC8E	Homo sapiens	90.247	15	15	39341200	35794400	37208400	37760100	42242300	43552300	40617200	39888200	35338000	35117600	36576800	34672100	37371800	35982000	34990500	37057200
1426	1	Q6NZY4	Q6NZY4	Zinc finger CCHC domain-containing protein 8	ZCCHC8	Homo sapiens	78.578	15	15	81333800	77588700	82973300	80920800	80611900	82595400	77758600	80905000	79940600	78189800	84089500	75588000	73722100	79686600	75845900	72572000
1427	1	Q6P3W7	Q6P3W7	SCY1-like protein 2	SCYL2	Homo sapiens	103.711	15	15	848448000	864602000	900352000	872500000	739690000	800417000	741237000	789847000	863133000	986336000	867073000	918025000	791840000	792949000	822929000	895411000
1428	1	Q6UW63	Q6UW63	Protein O-glucosyltransferase 2	POGLUT2	Homo sapiens	58.041	15	15	30671200	38468900	34360900	31026200	35089300	31376500	31255000	31317000	26865000	28821500	30884800	30117900	29547700	28116100	27225100	30689600
1429	1	Q6UWE0	Q6UWE0	E3 ubiquitin-protein ligase LRSAM1	LRSAM1	Homo sapiens	83.593	15	15	53362800	57936900	58183300	60067400	41902100	48029200	43606200	51784200	58155300	70968200	60550200	66253700	49774300	54012300	55733400	56298400
1430	1	Q6VY07	Q6VY07	Phosphofurin acidic cluster sorting protein 1	PACS1	Homo sapiens	104.9	15	15	38759300	39906500	49287400	45303800	35795200	38241200	35707700	40983500	45049500	53221500	47419600	50676200	45879400	45762300	49310800	52735100
1431	1	Q6Y7W6	Q6Y7W6	GRB10-interacting GYF protein 2	GIGYF2	Homo sapiens	150.073	15	15	40841400	40632200	42852100	40785400	30080800	32399700	30171900	31333000	38297300	44748500	44264500	41901400	37959300	35617200	38280100	40964100
1432	1	Q6YHK3	Q6YHK3	CD109 antigen	CD109	Homo sapiens	161.689	15	15	30285300	30734900	28854700	28999800	42910700	44548500	40377900	39768100	31618100	29624600	31553200	31448500	39139400	38408600	39512500	41432800
1433	1	Q6ZXV5	Q6ZXV5	Protein O-mannosyl-transferase TMTC3	TMTC3	Homo sapiens	104.01	15	15	100637000	103663000	106917000	101524000	133097000	143749000	140396000	137645000	108599000	103054000	109670000	106519000	116048000	120605000	116754000	115910000
1434	1	Q71RC2	Q71RC2	La-related protein 4	LARP4	Homo sapiens	80.597	15	15	168691000	167369000	174101000	176163000	128274000	121458000	127399000	127353000	164023000	177978000	175203000	175203000	139130000	142902000	147555000	152834000
1435	1	Q7L0Y3	Q7L0Y3	tRNA methyltransferase 10 homolog C	TRMT10C	Homo sapiens	47.347	15	15	102358000	100356000	102796000	99766000	106391000	104617000	101328000	101236000	101904000	99710800	103260000	102887000	101956000	101710000	101483000	97677900
1436	1	Q7Z5L9	Q7Z5L9	Interferon regulatory factor 2-binding protein 2	IRF2BP2	Homo sapiens	61.027	18	15	59349900	58839200	64113800	62130400	56404300	59920100	55694400	63927900	69647300	72247300	74760100	75108200	68485700	69446000	69688300	74454600
1437	1	Q86SF2	Q86SF2	N-acetylgalactosaminyltransferase 7	GALNT7	Homo sapiens	75.391	15	15	65056000	61933600	64963000	60589800	70744000	72092500	63902100	69117500	61096400	60245800	63255100	60725400	65365500	66201400	59564800	66164600
1438	1	Q86YT6	Q86YT6	E3 ubiquitin-protein ligase MIB1	MIB1	Homo sapiens	110.137	16	15	31583200	30547700	32071300	32824600	25828300	25509400	25223600	26604200	34199900	31714000	32284300	34000900	32677700	31442600	32667800	34338600
1439	1	Q8IWB7	Q8IWB7	WD repeat and FYVE domain-containing protein 1	WDFY1	Homo sapiens	46.323	15	15	30461200	29424500	32171800	29596800	31082000	33971800	30234900	31099500	29511700	32033300	32038500	31801300	33637000	32721200	32386200	33890400
1440	1	Q8IXB1	Q8IXB1	DnaJ homolog subfamily C member 10	DNAJC10	Homo sapiens	91.078	15	15	44084200	43440000	42095400	42932900	44762600	45404300	42662100	43032500	42245500	42816900	42262600	42332100	43598400	42384500	44914300	43403900
1441	1	Q8IZ69	Q8IZ69	tRNA (uracil-5-)-methyltransferase homolog A	TRMT2A	Homo sapiens	68.727	15	15	129711000	137238000	142453000	138813000	123045000	128672000	114381000	125282000	129879000	136610000	129238000	134660000	124385000	119618000	133467000	132041000
1442	1	Q8N1B4	Q8N1B4	Vacuolar protein sorting-associated protein 52 homolog	VPS52	Homo sapiens	82.223	15	15	8035670	9287100	8802230	9255520	8484490	9204600	8967610	9508100	9112900	9835780	9624620	10115400	9217160	9011150	8621450	10078100
1443	1	Q8N1G4	Q8N1G4	Leucine-rich repeat-containing protein 47	LRRC47	Homo sapiens	63.473	15	15	72029000	73573400	80169200	79207900	67490800	66625700	64612300	69558200	77646100	82002900	82358800	85058800	72446100	77282300	81455900	87067900
1444	1	Q8N392	Q8N392	Rho GTPase-activating protein 18	ARHGAP18	Homo sapiens	74.977	15	15	125668000	127011000	145658000	139282000	101033000	110951000	97270000	109728000	124214000	152175000	134304000	145931000	125209000	128835000	132974000	143546000
1445	1	Q8N3F8	Q8N3F8	MICAL-like protein 1	MICALL1	Homo sapiens	93.442	16	15	23432200	26235800	26468100	25654200	24183000	26125400	23717100	26795000	25211900	28289800	27499400	27883300	26477400	25387200	25806500	27907300
1446	1	Q8N442	Q8N442	Translation factor GUF1, mitochondrial	GUF1	Homo sapiens	74.328	15	15	26520700	25135000	26566800	26381800	26836100	26878800	27085200	26703800	24507800	23992000	24602000	23442000	24186600	23634200	23718700	23899000
1447	1	Q8N556	Q8N556	Actin filament-associated protein 1	AFAP1	Homo sapiens	80.726	15	15	136564000	146218000	143980000	138292000	147694000	164778000	158301000	161898000	137540000	148819000	149282000	146432000	139637000	152756000	152529000	152935000
1448	1	Q8N6R0	Q8N6R0	eEF1A lysine and N-terminal methyltransferase	METTL13	Homo sapiens	78.768	15	15	438732000	451853000	490615000	483654000	346846000	360032000	336144000	363685000	432210000	520878000	475672000	508615000	421155000	426520000	448249000	454589000
1449	1	Q8NBJ5	Q8NBJ5	Procollagen galactosyltransferase 1	COLGALT1	Homo sapiens	71.637	15	15	57169500	56610500	56998300	53550900	62254000	60674700	60712000	60219600	56092500	53711100	53999000	54559600	55626300	56535000	55247900	55479200
1450	1	Q8NC60	Q8NC60	Nitric oxide-associated protein 1	NOA1	Homo sapiens	78.458	15	15	67410900	70331000	70687900	66806700	62205500	64084200	60888400	61021700	69984200	69283000	68552800	71339800	53930200	53092400	51249200	51046700
1451	1	Q8ND82	Q8ND82	Zinc finger protein 280C	ZNF280C	Homo sapiens	83.097	15	15	18165800	18159500	17045900	15970400	19371200	18447300	18317900	17866200	16057400	16288600	15878900	15427400	16198900	15912500	15061400	15804000
1452	1	Q8NDI1	Q8NDI1	EH domain-binding protein 1	EHBP1	Homo sapiens	140.019	17	15	11428800	11268200	12801700	12118000	10832900	11545500	9749100	10669100	10244600	12773200	11736700	11913500	10664400	10510300	11204500	11086900
1453	1	Q8NEM2	Q8NEM2	SHC SH2 domain-binding protein 1	SHCBP1	Homo sapiens	75.691	15	15	89378300	88083600	87836000	90018900	74345300	84388200	74878100	79088700	84445400	94090000	91263600	89280900	85866900	80860700	83354800	86473100
1454	1	Q8TD26	Q8TD26	Chromodomain-helicase-DNA-binding protein 6	CHD6	Homo sapiens	305.416	15	15	6011550	5424630	5673570	4859490	5701940	6178480	6631910	5784590	6142820	5896190	6238930	5570910	6862260	6255390	6816640	6885000
1455	1	Q8WUA4	Q8WUA4	General transcription factor 3C polypeptide 2	GTF3C2	Homo sapiens	100.679	15	15	41076600	41785600	38057700	40047800	43996100	44853300	40116500	41997100	41541200	42497300	39895500	42788400	42174800	42918400	43231000	41879600
1456	1	Q8WVB6	Q8WVB6	Chromosome transmission fidelity protein 18 homolog	CHTF18	Homo sapiens	107.383	15	15	17443700	18312000	18826800	19890600	18578600	15819400	17131400	18049700	19447600	20929000	19450200	20677600	19735400	18573100	20743400	19699000
1457	1	Q8WVV9	Q8WVV9	Heterogeneous nuclear ribonucleoprotein L-like	HNRNPLL	Homo sapiens	60.083	15	15	39326500	39303400	40240600	39324800	42802000	45305900	43550000	46201900	38867700	38299400	39698900	38951400	44412300	43649800	43950500	45720500
1458	1	Q8WXG6	Q8WXG6	MAP kinase-activating death domain protein	MADD	Homo sapiens	183.305	15	15	6670910	6455940	7426770	7230790	5620480	6452700	5576890	5996880	7468790	8335090	7385200	7664790	6206870	7819250	6861860	8179730
1459	1	Q96A33	Q96A33	PAT complex subunit CCDC47	CCDC47	Homo sapiens	55.874	15	15	357679000	349764000	346421000	339455000	363044000	355043000	339671000	340470000	338294000	327315000	327892000	318685000	338163000	333677000	324496000	326417000
1460	1	Q96D71	Q96D71	RalBP1-associated Eps domain-containing protein 1	REPS1	Homo sapiens	86.663	16	15	12791100	12676900	13360800	13055800	13136400	13405000	12209300	11819100	12433600	13690500	12285500	13395400	12659300	12616800	13035100	12608000
1461	1	Q96EN8	Q96EN8	Molybdenum cofactor sulfurase	MOCOS	Homo sapiens	98.121	15	15	55507100	55303900	65812500	61448900	52591400	56594300	49140000	55606500	56828400	64637100	59711500	64753500	52322400	54806100	56669800	60426900
1462	1	Q96EV2	Q96EV2	RNA-binding protein 33	RBM33	Homo sapiens	129.989	15	15	30967600	32295000	34643900	34612600	32872600	31167500	31527400	33779800	33822500	34531300	35706500	36127900	34085900	34029400	36521800	36563800
1463	1	Q96JJ3	Q96JJ3	Engulfment and cell motility protein 2	ELMO2	Homo sapiens	82.616	16	15	17041200	17080800	19305200	19039600	17942300	18337900	15340700	16359800	18979400	22250000	19966400	19684600	19294100	18063100	20366800	20293400
1464	1	Q96L93	Q96L93	Kinesin-like protein KIF16B	KIF16B	Homo sapiens	152.014	16	15	56926800	53958300	57067700	54411000	56851800	56289800	55329200	53280100	57900700	51000000	61123700	55912500	59496100	52045400	60563100	63704100
1465	1	Q96PU4	Q96PU4	E3 ubiquitin-protein ligase UHRF2	UHRF2	Homo sapiens	89.988	15	15	69263300	68204300	72497400	69710300	95240600	91898800	89438600	87278800	76889800	83140200	77711400	78697900	87330700	90921900	91092900	88741500
1466	1	Q96TA2	Q96TA2	ATP-dependent zinc metalloprotease YME1L1	YME1L1	Homo sapiens	86.456	15	15	396239000	388065000	376603000	376827000	362809000	374008000	356870000	359492000	373685000	358571000	378270000	358585000	365811000	347009000	351939000	351621000
1467	1	Q9BVI4	Q9BVI4	Nucleolar complex protein 4 homolog	NOC4L	Homo sapiens	58.47	15	15	378871000	389322000	384556000	368808000	439009000	468752000	396573000	412607000	340880000	349804000	366782000	359084000	341784000	357739000	334444000	353175000
1468	1	Q9BWU0	Q9BWU0	Kanadaptin	SLC4A1AP	Homo sapiens	82.892	15	15	38324900	38315800	38521000	40239900	30808100	30532000	30951200	31904300	36633900	39878500	38858200	40609600	36820700	37087700	37599600	40868300
1469	1	Q9BXB4	Q9BXB4	Oxysterol-binding protein-related protein 11	OSBPL11	Homo sapiens	83.642	15	15	21798500	22557100	23506700	23577100	18836600	19425200	18231400	18862600	23847300	25104500	22988500	25525700	20961200	22842600	21926500	22309200
1470	1	Q9H078	Q9H078	Mitochondrial disaggregase	CLPB	Homo sapiens	78.728	15	15	56985800	55500600	55277800	53096500	65375400	68924000	66466400	67340500	50526300	49862500	48857800	46674400	52036200	52063600	52486100	49451200
1471	1	Q9H4L5	Q9H4L5	Oxysterol-binding protein-related protein 3	OSBPL3	Homo sapiens	101.224	16	15	21887300	21717100	22610700	24580600	23378300	22284900	20113600	19724200	21670200	22898900	21201800	23174500	19249600	20054400	20146800	20861000
1472	1	Q9H900	Q9H900	Protein zwilch homolog	ZWILCH	Homo sapiens	67.214	15	15	12925400	15097800	16673500	15119300	12141100	11963500	11156600	11581400	14276500	16298200	13315200	15403000	12791000	13255700	14509500	15018600
1473	1	Q9NPQ8	Q9NPQ8	Chaperone Ric-8A	RIC8A	Homo sapiens	59.708	16	15	44202900	44613000	52433000	52537800	39113800	39852900	37696300	41651000	42130400	50456100	43922100	47777600	41395900	42076800	43826100	48302200
1474	1	Q9NRY4	Q9NRY4	Rho GTPase-activating protein 35	ARHGAP35	Homo sapiens	170.516	15	15	194014000	185995000	202529000	196838000	167358000	172632000	156442000	170677000	191677000	216211000	207778000	219231000	195161000	200588000	196742000	213783000
1475	1	Q9NS91	Q9NS91	E3 ubiquitin-protein ligase RAD18	RAD18	Homo sapiens	56.224	15	15	105555000	107171000	107464000	106964000	94609300	98323700	97470300	96338900	101628000	104890000	101179000	105750000	97902800	100585000	101552000	94439400
1476	1	Q9NUQ3	Q9NUQ3	Gamma-taxilin	TXLNG	Homo sapiens	60.585	16	15	64059200	67887200	71521300	74045500	45067700	49315900	45204200	50432900	62172000	77010700	66453900	73633500	62288700	55247200	62907100	67598300
1477	1	Q9NVU0	Q9NVU0	DNA-directed RNA polymerase III subunit RPC5	POLR3E	Homo sapiens	79.9	15	15	10695700	10760000	11513200	11734600	9589370	9361220	9325330	9642360	12106000	12927500	12086800	12199600	10879800	11111400	11280200	11348100
1478	1	Q9NY33	Q9NY33	Dipeptidyl peptidase 3	DPP3	Homo sapiens	82.589	15	15	98182300	101293000	115911000	112296000	78305800	77414800	68084600	80623300	105104000	133615000	113974000	126976000	95160100	94108100	101538000	112168000
1479	1	Q9NY93	Q9NY93	Probable ATP-dependent RNA helicase DDX56	DDX56	Homo sapiens	61.588	15	15	85173000	76874700	81416500	79878300	86771400	91179500	89706100	90884200	74070800	71330500	73595600	71871100	75415900	74258900	80925400	75498200
1480	1	Q9P0U3	Q9P0U3	Sentrin-specific protease 1	SENP1	Homo sapiens	73.481	15	15	18579300	18496600	19230600	17641100	23869700	23294700	23854600	23920000	19299100	17827100	18621700	17823600	20413100	20395800	19134900	18120600
1481	1	Q9UG01	Q9UG01	Intraflagellar transport protein 172 homolog	IFT172	Homo sapiens	197.58	15	15	9168840	9626060	11520700	9887700	8985440	9321960	8461390	8768760	9265260	10062600	10993900	11317700	9843500	10012000	10388200	12281900
1482	1	Q9UGR2	Q9UGR2	Zinc finger CCCH domain-containing protein 7B	ZC3H7B	Homo sapiens	109.858	15	15	13724200	14015200	14879200	15260400	14374900	14032400	13032700	14017400	15394300	16167400	16163600	16612200	15252000	15134000	16405200	16855200
1483	1	Q9UHI8	Q9UHI8	A disintegrin and metalloproteinase with thrombospondin motifs 1	ADAMTS1	Homo sapiens	105.358	15	15	33772900	35422100	34642600	32839400	28356200	27337700	26733000	26476200	26405100	26025700	28529900	30096800	23472800	25905200	23153900	23511700
1484	1	Q9UHX1	Q9UHX1	Poly(U)-binding-splicing factor PUF60	PUF60	Homo sapiens	59.876	15	15	217169000	223536000	229528000	226533000	243585000	247074000	225159000	227835000	241478000	246181000	239684000	242593000	238929000	238379000	241037000	248795000
1485	1	Q9UJX6	Q9UJX6	Anaphase-promoting complex subunit 2	ANAPC2	Homo sapiens	93.829	15	15	47066600	44118900	47395300	48433900	45221300	45600500	46182800	43927300	46893400	48628000	48070600	46910400	44952300	46121000	47096800	50172500
1486	1	Q9UKG1	Q9UKG1	DCC-interacting protein 13-alpha	APPL1	Homo sapiens	79.664	15	15	14940700	16141800	18561500	17726600	13104600	13819100	12070200	13504300	16008900	20134300	18114600	18468800	16331600	16994200	18024700	18776300
1487	1	Q9ULD4	Q9ULD4	Bromodomain and PHD finger-containing protein 3	BRPF3	Homo sapiens	135.748	16	15	12842900	12526900	12780300	13302300	11835400	12382600	12531800	11507100	13356000	12438500	12675100	12054700	12113400	11693900	11922300	11848300
1488	1	Q9ULV3	Q9ULV3	Cip1-interacting zinc finger protein	CIZ1	Homo sapiens	100.046	15	15	42339200	44273200	44240500	43648900	38538500	35107400	34436000	35701000	43358200	44417800	44770100	41418300	40296000	41581200	39818200	40841300
1489	1	Q9UPY3	Q9UPY3	Endoribonuclease Dicer	DICER1	Homo sapiens	218.686	15	15	7749990	8068270	9065760	8157870	5596930	6626850	5416850	6081280	8269500	8939070	8766780	8676170	7368320	7286400	7262690	8178880
1490	1	Q9Y2D5	Q9Y2D5	PALM2-AKAP2 fusion protein	PALM2AKAP2	Homo sapiens	122.074	15	15	66619200	66511600	71550700	69116600	83548300	84756800	83341200	82255200	74313800	76457100	73618000	73216800	77629700	77496200	80180300	83911600
1491	1	Q9Y2Z2	Q9Y2Z2	Protein MTO1 homolog, mitochondrial	MTO1	Homo sapiens	79.967	15	15	21919000	23319100	22738300	22126700	24560900	24958300	23577300	22196400	23889100	23245100	24531500	23714700	23513100	23405100	23020700	23951000
1492	1	Q9Y3T9	Q9Y3T9	Nucleolar complex protein 2 homolog	NOC2L	Homo sapiens	84.919	15	15	170410000	165183000	164060000	163635000	232443000	228065000	228209000	211695000	157147000	152959000	149458000	158328000	176770000	172062000	170443000	164790000
1493	1	Q9Y4K0	Q9Y4K0	Lysyl oxidase homolog 2	LOXL2	Homo sapiens	86.728	15	15	163942000	152592000	150131000	145930000	115990000	123715000	113635000	111527000	161701000	157727000	159810000	152693000	146720000	151639000	136336000	155831000
1494	1	Q9Y6M7	Q9Y6M7	Sodium bicarbonate cotransporter 3	SLC4A7	Homo sapiens	136.046	16	15	20808400	18631900	20190200	19691800	24831700	25498300	24355900	25510500	21664100	19815800	21658500	20694400	20692600	22396900	20362500	20209000
1495	1	A6NFI3	A6NFI3	Zinc finger protein 316	ZNF316	Homo sapiens	108.439	14	14	30348600	33617700	35704000	34360900	41821300	36192900	36431600	34602100	33051700	28918000	34310000	29192600	29486300	30044800	32996800	31528900
1496	1	A7E2V4	A7E2V4	Zinc finger SWIM domain-containing protein 8	ZSWIM8	Homo sapiens	197.301	14	14	5069380	5218380	5613580	5800830	5438450	5484540	5520620	6027910	6533940	7540080	6297960	6890610	5974350	6439810	7055470	7470880
1497	1	O00232	O00232	26S proteasome non-ATPase regulatory subunit 12	PSMD12	Homo sapiens	52.906	14	14	216969000	223750000	240563000	234844000	217012000	217756000	202795000	217364000	224884000	246674000	222699000	241088000	218129000	213416000	226143000	228394000
1498	1	O00472	O00472	RNA polymerase II elongation factor ELL2	ELL2	Homo sapiens	72.324	14	14	17388100	14621900	15910800	16042400	18643100	17602300	17285000	19616600	15476200	16495700	15181700	15057100	16189500	16857200	16310000	16248500
1499	1	O00754	O00754	Lysosomal alpha-mannosidase	MAN2B1	Homo sapiens	113.743	14	14	42945200	43224900	44857900	43675700	51561600	55485100	50556200	49433600	40072500	37837200	38999700	40649400	40373700	41201400	39735100	40437900
1500	1	O15014	O15014	Zinc finger protein 609	ZNF609	Homo sapiens	151.193	14	14	462632000	440995000	437979000	435565000	423864000	428631000	435646000	439573000	479344000	450720000	468244000	451484000	470758000	481221000	483386000	493945000
1501	1	O15084	O15084	Serine/threonine-protein phosphatase 6 regulatory ankyrin repeat subunit A	ANKRD28	Homo sapiens	112.967	16	14	14577600	15760800	15562300	14254400	14656600	13666000	10232600	13449400	14672000	16912100	16418100	16143500	13952900	15050600	15620200	18061900
1502	1	O15164	O15164	Transcription intermediary factor 1-alpha	TRIM24	Homo sapiens	116.831	15	14	415108000	397665000	407980000	404109000	354554000	363186000	309040000	368586000	439147000	394721000	432300000	410261000	400757000	412737000	391969000	406158000
1503	1	O15254	O15254	Peroxisomal acyl-coenzyme A oxidase 3	ACOX3	Homo sapiens	77.63	14	14	15731100	14035000	15634900	15016800	19822000	19330900	19822900	18351500	14441400	13803900	14555700	13824400	15144200	15291100	13477300	13247900
1504	1	O15372	O15372	Eukaryotic translation initiation factor 3 subunit H	EIF3H	Homo sapiens	39.931	14	14	425736000	410740000	469665000	463716000	375669000	386586000	356956000	367560000	427459000	468078000	446620000	439172000	426085000	427044000	434957000	433316000
1505	1	O15417	O15417	Trinucleotide repeat-containing gene 18 protein	TNRC18	Homo sapiens	314.523	14	14	36655600	32801900	30945400	35362800	37447700	36427300	33906500	31341800	38057000	38274000	41668500	38242200	32692200	38315200	38111400	39303100
1506	1	O43776	O43776	Asparagine--tRNA ligase, cytoplasmic	NARS1	Homo sapiens	62.943	14	14	201169000	199414000	227629000	222723000	149544000	151112000	139613000	159025000	196084000	228624000	201090000	217173000	166532000	175628000	194179000	200725000
1507	1	O43824	O43824	Putative GTP-binding protein 6	GTPBP6	Homo sapiens	56.896	14	14	30183500	28323800	29561800	29914000	38072700	41578500	39095100	37737600	25571200	26283300	27825500	28228000	29885900	30842400	31667400	30903300
1508	1	O60216	O60216	Double-strand-break repair protein rad21 homolog	RAD21	Homo sapiens	71.693	16	14	79313000	78004600	77793400	77742400	78111700	78017800	73721900	74376700	80672500	80566000	80102400	79524100	78147600	79283700	77127700	77158200
1509	1	O60476	O60476	Mannosyl-oligosaccharide 1,2-alpha-mannosidase IB	MAN1A2	Homo sapiens	73.007	14	14	25430500	23676400	23163300	23779200	26229700	26425900	25561800	25920000	26307100	24527800	26711500	25395100	25793900	26121300	27282000	24139900
1510	1	O60942	O60942	mRNA-capping enzyme	RNGTT	Homo sapiens	68.557	14	14	15661500	15693500	15653800	16982200	15452500	15068600	12301100	14833600	16815200	18729000	17300500	18735200	16005200	15835200	17814500	17054000
1511	1	O75146	O75146	Huntingtin-interacting protein 1-related protein	HIP1R	Homo sapiens	119.39	15	14	22809200	22696800	23955900	22370200	24679900	24245900	23075000	20364300	25694200	23329200	23537900	24223900	19915500	22987500	26196300	21676000
1512	1	O75529	O75529	TAF5-like RNA polymerase II p300/CBP-associated factor-associated factor 65 kDa subunit 5L	TAF5L	Homo sapiens	66.155	14	14	23567500	24158600	23725500	23747200	25704600	25519500	25009900	26002600	24983500	23054500	24792900	22947200	24430200	24283100	25994600	24649100
1513	1	O75530	O75530	Polycomb protein EED	EED	Homo sapiens	50.197	14	14	172394000	163121000	161731000	155474000	158502000	161463000	149090000	152582000	162661000	164641000	157003000	164220000	164599000	159347000	160443000	158938000
1514	1	O75616	O75616	GTPase Era, mitochondrial	ERAL1	Homo sapiens	48.352	14	14	109643000	105433000	106333000	106879000	140064000	141564000	138139000	129141000	96773100	96881800	94402000	94141000	111595000	108657000	110835000	101735000
1515	1	O76021	O76021	Ribosomal L1 domain-containing protein 1	RSL1D1	Homo sapiens	54.974	14	14	414136000	424331000	428731000	435350000	345728000	331052000	321129000	335291000	357771000	390576000	386581000	330887000	367278000	314217000	403707000	308863000
1516	1	O94855	O94855	Protein transport protein Sec24D	SEC24D	Homo sapiens	113.01	14	14	356549000	334200000	357086000	376150000	280887000	297715000	261150000	289130000	358998000	380571000	373337000	388045000	297922000	316106000	343099000	340304000
1517	1	O95376	O95376	E3 ubiquitin-protein ligase ARIH2	ARIH2	Homo sapiens	57.819	14	14	9489050	11128900	11267300	10862700	8214990	7417520	7033990	8017910	8793640	11477400	9392440	10649200	8740630	8729220	10059100	9841320
1518	1	O95785	O95785	Protein Wiz	WIZ	Homo sapiens	178.676	14	14	269442000	243543000	249539000	259880000	282396000	275133000	271730000	265107000	266839000	266856000	252628000	236881000	269094000	273555000	268372000	251785000
1519	1	O95786	O95786	Antiviral innate immune response receptor RIG-I	RIGI	Homo sapiens	106.599	14	14	18215400	17541200	20758000	20073500	16880900	16725500	14735100	16874800	22059200	26662400	21509300	25811600	22793700	23306200	23604800	25686900
1520	1	O95831	O95831	Apoptosis-inducing factor 1, mitochondrial	AIFM1	Homo sapiens	66.9	14	14	138999000	131409000	132815000	131745000	176954000	165918000	168418000	164895000	122964000	124475000	123456000	122912000	139255000	137505000	129345000	130901000
1521	1	O95985	O95985	DNA topoisomerase 3-beta-1	TOP3B	Homo sapiens	96.662	14	14	51800400	55551400	55467400	53507700	42186100	42234700	39615600	42681100	51884700	52378300	53139200	49525000	48145900	45323000	48060600	47372900
1522	1	P03956	P03956	Interstitial collagenase	MMP1	Homo sapiens	54.007	14	14	353710000	352603000	353620000	332748000	407346000	396276000	393913000	390734000	263642000	258890000	262363000	256323000	302130000	313851000	308554000	285362000
1523	1	P04083	P04083	Annexin A1	ANXA1	Homo sapiens	38.714	14	14	567845000	601794000	756355000	708524000	458544000	496219000	463756000	526528000	619139000	861276000	789624000	803873000	660752000	635147000	670744000	722535000
1524	1	P04424	P04424	Argininosuccinate lyase	ASL	Homo sapiens	51.66	14	14	95672900	99415500	105881000	112755000	100443000	105812000	94982000	114795000	88230500	100376000	86344100	106121000	90328600	102022000	105327000	111240000
1525	1	P07686	P07686	Beta-hexosaminidase subunit beta	HEXB	Homo sapiens	63.138	14	14	225405000	229285000	220647000	217814000	262056000	265591000	252611000	246616000	216349000	209179000	224445000	218326000	238699000	229864000	227686000	215352000
1526	1	P07996	P07996	Thrombospondin-1	THBS1	Homo sapiens	129.385	15	14	2636730	2593770	2955880	2774400	2821750	2733490	2830440	2701850	3565570	3563260	4428930	3414590	3448850	3288160	3255720	3115390
1527	1	P08582	P08582	Melanotransferrin	MELTF	Homo sapiens	80.215	14	14	8236800	8084050	8215270	8296940	12210500	12639800	12959500	11420900	11075700	11141900	11878500	10747600	11933100	12048000	10015900	11910800
1528	1	P13804	P13804	Electron transfer flavoprotein subunit alpha, mitochondrial	ETFA	Homo sapiens	35.081	14	14	394734000	380763000	393061000	375044000	540066000	549632000	529663000	497114000	360499000	373542000	389308000	354069000	404734000	445190000	406085000	428786000
1529	1	P14866	P14866	Heterogeneous nuclear ribonucleoprotein L	HNRNPL	Homo sapiens	64.135	14	14	1020970000	947967000	955120000	958059000	1113480000	1106180000	1043200000	1044650000	956789000	935436000	953638000	949878000	1035560000	1032240000	1000970000	982813000
1530	1	P20020	P20020	Plasma membrane calcium-transporting ATPase 1	ATP2B1	Homo sapiens	134.687	14	14	50992500	43476000	42960700	49241300	61901300	58380500	60071800	56453100	44388600	45868800	50309200	46289600	54300300	52740600	50474900	54884400
1531	1	P21796	P21796	Non-selective voltage-gated ion channel VDAC1	VDAC1	Homo sapiens	30.773	14	14	1600260000	1578200000	1532960000	1548980000	1803750000	1760840000	1730740000	1702670000	1598340000	1598200000	1520250000	1519180000	1628270000	1734610000	1644620000	1640790000
1532	1	P25054	P25054	Adenomatous polyposis coli protein	APC	Homo sapiens	311.649	14	14	10481600	11389300	11576400	10923100	9414610	10768800	8947750	8798280	10318500	10712500	10216200	10992600	8475100	9422280	10037000	9132960
1533	1	P29323	P29323	Ephrin type-B receptor 2	EPHB2	Homo sapiens	117.492	16	14	35591800	33313400	33228400	35549500	45351900	43738300	43664000	42620100	34506100	35561800	37364900	35308300	38678400	41146300	39418500	39388400
1534	1	P29375	P29375	Lysine-specific demethylase 5A	KDM5A	Homo sapiens	192.1	16	14	36774200	30607600	32110700	33212300	31709300	29868500	32008000	32424500	35124400	34857600	34452300	33502200	36067400	32373400	36849600	40268200
1535	1	P29401	P29401	Transketolase	TKT	Homo sapiens	67.878	14	14	297140000	368985000	380031000	379524000	279932000	323144000	250938000	317340000	297420000	369713000	354283000	346414000	278213000	269509000	282135000	308728000
1536	1	P30154	P30154	Serine/threonine-protein phosphatase 2A 65 kDa regulatory subunit A beta isoform	PPP2R1B	Homo sapiens	66.213	14	14	78225700	75848600	81379200	79095500	52439800	47640000	44707900	48915000	67033900	74004000	72868000	72536900	56932500	56687600	60857600	62906400
1537	1	P30260	P30260	Cell division cycle protein 27 homolog	CDC27	Homo sapiens	91.87	14	14	29698200	28928400	29545600	28803100	25349500	25013300	25576300	26297000	31517600	29663800	29660400	30432000	28482300	28948100	29360800	29143100
1538	1	P30566	P30566	Adenylosuccinate lyase	ADSL	Homo sapiens	54.89	14	14	75681600	81244000	95909200	89007900	59122800	60698200	57461100	63060900	75142600	93173600	80930900	87603800	67388800	74041600	72724700	81109700
1539	1	P31930	P31930	Cytochrome b-c1 complex subunit 1, mitochondrial	UQCRC1	Homo sapiens	52.649	14	14	275794000	277935000	270232000	262806000	336187000	335998000	321115000	326156000	300264000	278049000	300063000	287018000	297646000	317691000	305606000	297702000
1540	1	P33981	P33981	Dual specificity protein kinase TTK	TTK	Homo sapiens	97.073	14	14	13644600	13489000	14344200	13294800	8347970	8160130	7819550	7154070	12951500	14065400	14068400	15596800	11061400	10672500	11899500	11918100
1541	1	P35222	P35222	Catenin beta-1	CTNNB1	Homo sapiens	85.496	17	14	138783000	136976000	144102000	133812000	146922000	142665000	139680000	137088000	134709000	134588000	134743000	136583000	137811000	142141000	139772000	138482000
1542	1	P35232	P35232	Prohibitin 1	PHB1	Homo sapiens	29.801	14	14	985302000	765777000	747212000	732180000	945108000	1063710000	1144230000	991840000	960765000	656485000	856221000	907874000	914121000	992754000	822939000	915811000
1543	1	P35568	P35568	Insulin receptor substrate 1	IRS1	Homo sapiens	131.592	14	14	11674600	12128800	13201100	12938000	10007900	12292300	12523500	12228900	11780200	13856500	12841700	13728500	11110900	13388800	12302300	14567000
1544	1	P35908	P35908	Keratin, type II cytoskeletal 2 epidermal	KRT2	Homo sapiens	65.433	20	14	53019200	35011800	37585400	113312000	28572400	65649600	53159100	33104300	90597100	60244100	38945300	48890200	41933500	46540000	32945200	30159700
1545	1	P40222	P40222	Alpha-taxilin	TXLNA	Homo sapiens	61.891	14	14	193708000	196412000	217914000	217299000	149751000	154802000	144945000	161027000	198833000	231406000	212846000	228449000	188678000	178410000	191757000	199160000
1546	1	P40227	P40227	T-complex protein 1 subunit zeta	CCT6A	Homo sapiens	58.024	15	14	617929000	724254000	644659000	663458000	534136000	651623000	645276000	659215000	705492000	794144000	605604000	794654000	681286000	595535000	722788000	662120000
1547	1	P42892	P42892	Endothelin-converting enzyme 1	ECE1	Homo sapiens	87.163	14	14	37154100	35956200	37242900	35677200	40277900	41739800	40286600	40580800	38419600	40034900	39719100	37663700	40359700	38702900	38754800	39176900
1548	1	P46063	P46063	ATP-dependent DNA helicase Q1	RECQL	Homo sapiens	73.462	14	14	289848000	300762000	329250000	322009000	297984000	289126000	293835000	315363000	325160000	373563000	347508000	372651000	321828000	325788000	340802000	358518000
1549	1	P46977	P46977	Dolichyl-diphosphooligosaccharide--protein glycosyltransferase subunit STT3A	STT3A	Homo sapiens	80.53	14	14	229583000	213753000	234040000	215941000	276855000	280137000	235065000	252394000	228897000	204340000	222511000	215643000	243050000	237038000	227059000	227835000
1550	1	P49023	P49023	Paxillin	PXN	Homo sapiens	64.507	14	14	45864800	49468700	55619400	53550200	39503900	40051000	37454800	43580800	48444200	58568100	52581700	54024000	44498300	48214200	50351900	55833100
1551	1	P49116	P49116	Nuclear receptor subfamily 2 group C member 2	NR2C2	Homo sapiens	65.414	14	14	25887200	24041900	24459800	22978200	23884200	25912000	25354700	24750900	24726600	25109300	24713800	23966500	25203000	26307500	25490600	24224800
1552	1	P49419	P49419	Alpha-aminoadipic semialdehyde dehydrogenase	ALDH7A1	Homo sapiens	58.487	14	14	176885000	173714000	189161000	184671000	207985000	205507000	193169000	205287000	181012000	192076000	182191000	185620000	201784000	200601000	196448000	205133000
1553	1	P49591	P49591	Serine--tRNA ligase, cytoplasmic	SARS1	Homo sapiens	58.778	14	14	176338000	185867000	210500000	209219000	142349000	146969000	135533000	150100000	217672000	283519000	248189000	276201000	213612000	219086000	229808000	252359000
1554	1	P51116	P51116	RNA-binding protein FXR2	FXR2	Homo sapiens	74.223	15	14	854108000	801384000	836994000	787882000	878319000	828851000	807130000	915247000	878269000	885238000	889342000	856775000	881684000	861791000	877076000	892647000
1555	1	P51398	P51398	Small ribosomal subunit protein mS29	DAP3	Homo sapiens	45.566	14	14	222992000	220861000	225163000	222596000	253951000	263010000	246124000	231370000	204209000	189604000	207031000	197257000	210232000	203977000	204249000	191738000
1556	1	P53992	P53992	Protein transport protein Sec24C	SEC24C	Homo sapiens	118.325	15	14	83505200	85728300	88770100	89922000	87889200	80264500	77761200	78789300	85124700	82733100	89917400	87715500	76821100	82768000	94093200	94191400
1557	1	P54289	P54289	Voltage-dependent calcium channel subunit alpha-2/delta-1	CACNA2D1	Homo sapiens	124.57	14	14	32418500	30618700	31635400	28970200	43181600	42138500	43011900	39409400	32815100	32884700	32288800	29940700	35018900	36367100	34726800	34475400
1558	1	P60174	P60174	Triosephosphate isomerase	TPI1	Homo sapiens	26.669	14	14	932136000	1054010000	1204550000	1157680000	834308000	872810000	797528000	930934000	1235650000	1623880000	1344320000	1531520000	1195970000	1203640000	1264940000	1432540000
1559	1	P62258	P62258	14-3-3 protein epsilon	YWHAE	Homo sapiens	29.172	15	14	1014610000	1154090000	1219840000	1223530000	931080000	939682000	874631000	978957000	1074050000	1379610000	1266320000	1266270000	1071650000	1109060000	1184110000	1186200000
1560	1	P62333	P62333	26S proteasome regulatory subunit 10B	PSMC6	Homo sapiens	44.172	14	14	305289000	339633000	351377000	347414000	301237000	320492000	305788000	319639000	321044000	367572000	330429000	333026000	302699000	305161000	330714000	334102000
1561	1	P62495	P62495	Eukaryotic peptide chain release factor subunit 1	ETF1	Homo sapiens	49.03	14	14	186861000	194911000	207962000	209154000	154340000	158309000	140347000	158081000	193964000	226992000	207410000	220508000	182280000	182901000	190572000	206879000
1562	1	Q01968	Q01968	Inositol polyphosphate 5-phosphatase OCRL	OCRL	Homo sapiens	104.204	14	14	13908700	14038600	14744200	14643900	14661600	14608300	11970900	13903500	13158600	13408500	14842200	13289400	13187600	12794400	13927100	14292900
1563	1	Q02252	Q02252	Methylmalonate-semialdehyde/malonate-semialdehyde dehydrogenase [acylating], mitochondrial	ALDH6A1	Homo sapiens	57.841	14	14	41947700	41933200	41884000	42372600	63385900	62410100	62337300	62641700	47524400	47256700	48101000	44441200	56168700	60484700	56018800	58345200
1564	1	Q09472	Q09472	Histone acetyltransferase p300	EP300	Homo sapiens	264.167	14	14	15258800	15339600	16396100	14739300	14054700	15872600	14955700	15979900	18078600	16767900	17746100	15865200	16483500	17047400	16508400	16463200
1565	1	Q12899	Q12899	Tripartite motif-containing protein 26	TRIM26	Homo sapiens	62.165	14	14	56424400	58113900	62619800	62743200	42299000	37767500	39483600	41622000	55251900	64421900	58674400	66137100	50393000	48408400	51606500	53509800
1566	1	Q13263	Q13263	Transcription intermediary factor 1-beta	TRIM28	Homo sapiens	88.553	14	14	514333000	520122000	528981000	519511000	493685000	492145000	475447000	514203000	516471000	512708000	495432000	522294000	472972000	478138000	466147000	487409000
1567	1	Q13347	Q13347	Eukaryotic translation initiation factor 3 subunit I	EIF3I	Homo sapiens	36.503	14	14	457788000	476026000	493109000	519233000	420068000	435261000	394058000	417196000	461405000	517744000	494611000	511707000	459011000	448344000	470622000	515659000
1568	1	Q13425	Q13425	Beta-2-syntrophin	SNTB2	Homo sapiens	57.951	14	14	31465400	30193000	28991400	29991800	36170300	37605300	37434700	36065900	30293000	30517800	30115200	29701300	33154500	33390200	32545000	31833400
1569	1	Q13444	Q13444	Disintegrin and metalloproteinase domain-containing protein 15	ADAM15	Homo sapiens	92.961	14	14	25639100	25664500	26146900	24550600	28011500	30855300	29161000	28883100	30321300	31546500	28088600	28351100	31529100	30546200	31836900	31301200
1570	1	Q13523	Q13523	Serine/threonine-protein kinase PRP4 homolog	PRP4K	Homo sapiens	116.989	14	14	57455300	55873500	61593400	57882200	62517000	69363500	63253700	62980000	48516200	56229400	61234400	52789400	59444500	54863800	49890400	54841700
1571	1	Q13596	Q13596	Sorting nexin-1	SNX1	Homo sapiens	59.069	16	14	93162300	97910200	102773000	106389000	80835400	83326000	79763100	88008000	92209600	108906000	99170400	104524000	96032500	93163200	97537100	104016000
1572	1	Q13613	Q13613	Phosphatidylinositol-3-phosphate phosphatase MTMR1	MTMR1	Homo sapiens	74.678	15	14	68145600	76718300	82979100	77586400	55367900	57679700	54383300	56203800	72171000	86102200	80089000	88816400	66454200	75458600	73783400	81327600
1573	1	Q13740	Q13740	CD166 antigen	ALCAM	Homo sapiens	65.102	14	14	505682000	463000000	482058000	483855000	567191000	566940000	528526000	531660000	474930000	459080000	467249000	462500000	489872000	495188000	496481000	489159000
1574	1	Q13895	Q13895	Bystin	BYSL	Homo sapiens	49.601	14	14	121375000	122149000	129404000	124578000	117534000	123722000	117859000	116809000	113306000	120878000	117017000	114721000	110818000	107970000	113908000	109050000
1575	1	Q14157	Q14157	Ubiquitin-associated protein 2-like	UBAP2L	Homo sapiens	114.536	14	14	165878000	168474000	185435000	184129000	150595000	152928000	140809000	156181000	171907000	185168000	186046000	196388000	171672000	162704000	182896000	196689000
1576	1	Q14162	Q14162	Scavenger receptor class F member 1	SCARF1	Homo sapiens	87.388	14	14	41776000	43247200	45016700	41825500	49920300	51662200	51990600	49186500	51070500	53623800	53352000	51498200	54060700	54232500	46710600	51327600
1577	1	Q14241	Q14241	Elongin-A	ELOA	Homo sapiens	87.232	14	14	36821000	36664100	36644900	38852000	39078600	41013500	38385500	38865500	36234400	38936400	39475700	40556800	39595500	39413700	38023100	39202900
1578	1	Q14684	Q14684	Ribosomal RNA processing protein 1 homolog B	RRP1B	Homo sapiens	84.428	14	14	142538000	143227000	147416000	140924000	174893000	173719000	169996000	167971000	149395000	139132000	147181000	140598000	153680000	150273000	156072000	150485000
1579	1	Q14699	Q14699	Raftlin	RFTN1	Homo sapiens	63.145	14	14	43785000	43573200	44172300	43076600	46056000	47675600	48531400	47690800	43842400	42392100	43436600	42062200	44985700	46786200	44824300	43851100
1580	1	Q14865	Q14865	AT-rich interactive domain-containing protein 5B	ARID5B	Homo sapiens	132.375	14	14	26526300	25793400	27455600	26489200	31876600	30515800	31874000	30640500	27430400	28586800	28308300	28939600	29006300	31426600	28756300	32101200
1581	1	Q15061	Q15061	WD repeat-containing protein 43	WDR43	Homo sapiens	74.889	14	14	165730000	160497000	158016000	151867000	154818000	161772000	155867000	152063000	153013000	156493000	153252000	153883000	148880000	148166000	153101000	146034000
1582	1	Q15642	Q15642	Cdc42-interacting protein 4	TRIP10	Homo sapiens	68.351	14	14	202725000	205137000	230269000	224348000	190462000	220744000	190813000	205383000	196977000	230328000	214191000	228816000	205387000	204605000	218372000	230565000
1583	1	Q15645	Q15645	Pachytene checkpoint protein 2 homolog	TRIP13	Homo sapiens	48.553	14	14	236687000	232102000	264492000	263246000	187769000	206169000	192330000	206578000	238062000	286116000	248280000	266625000	216312000	230523000	248458000	251834000
1584	1	Q15811	Q15811	Intersectin-1	ITSN1	Homo sapiens	195.424	14	14	70061800	69326100	72186300	66950500	67188400	64108000	62224100	69100200	70799700	69416700	74603600	68744900	76581500	65380300	69190100	73865300
1585	1	Q16181	Q16181	Septin-7	SEPTIN7	Homo sapiens	50.682	15	14	236479000	241304000	249901000	259988000	256649000	272035000	245199000	231048000	247024000	266427000	254161000	257933000	253429000	263653000	254816000	272625000
1586	1	Q16555	Q16555	Dihydropyrimidinase-related protein 2	DPYSL2	Homo sapiens	62.294	16	14	97108600	105832000	114379000	113109000	82408800	84122400	79658100	86515200	116318000	140536000	130762000	136767000	116337000	109452000	121053000	135676000
1587	1	Q16795	Q16795	NADH dehydrogenase [ubiquinone] 1 alpha subcomplex subunit 9, mitochondrial	NDUFA9	Homo sapiens	42.509	14	14	156453000	157523000	154539000	153561000	97711700	101028000	95010600	97907700	180126000	179602000	178247000	172247000	140430000	131939000	139380000	137964000
1588	1	Q16799	Q16799	Reticulon-1	RTN1	Homo sapiens	83.616	14	14	85543300	90205100	92847100	92622000	109653000	115279000	111818000	101142000	96262900	89268200	84388200	91158600	106579000	99135100	101287000	105256000
1589	1	Q2TAY7	Q2TAY7	WD40 repeat-containing protein SMU1	SMU1	Homo sapiens	57.547	14	14	161679000	158752000	154280000	149391000	162719000	170178000	156859000	162506000	156187000	147751000	161727000	151413000	152983000	149738000	158568000	152675000
1590	1	Q53H12	Q53H12	Acylglycerol kinase, mitochondrial	AGK	Homo sapiens	47.136	14	14	121292000	121771000	122954000	117893000	156203000	167531000	156109000	155455000	114827000	113315000	122067000	109863000	127761000	131359000	127236000	127310000
1591	1	Q5JVF3	Q5JVF3	PCI domain-containing protein 2	PCID2	Homo sapiens	46.031	14	14	42277300	44540000	45858500	44629100	44622600	47652900	46456900	45443900	41993900	44776700	41809300	46023500	42239600	42807000	43174400	45735300
1592	1	Q5SSJ5	Q5SSJ5	Heterochromatin protein 1-binding protein 3	HP1BP3	Homo sapiens	61.209	14	14	202000000	208555000	202525000	202666000	239552000	231472000	216311000	243957000	205776000	209955000	208325000	187773000	237546000	223953000	243654000	239554000
1593	1	Q5T160	Q5T160	Probable arginine--tRNA ligase, mitochondrial	RARS2	Homo sapiens	65.505	14	14	23462100	21624400	21916100	22253900	24654300	26187200	24232000	24109400	21954100	20499000	21454800	22033600	22799900	22121600	21339300	20886800
1594	1	Q5T8P6	Q5T8P6	RNA-binding protein 26	RBM26	Homo sapiens	113.598	14	14	61186200	62978100	62878100	61191500	68917900	71120600	60990200	68037600	63119700	59817600	61751900	61895200	63429100	63697500	63760900	63325600
1595	1	Q6DD88	Q6DD88	Atlastin-3	ATL3	Homo sapiens	60.542	14	14	247588000	253418000	254103000	267167000	268604000	284494000	282506000	271499000	250556000	241483000	224962000	230711000	237711000	242217000	244946000	242112000
1596	1	Q6IA69	Q6IA69	Glutamine-dependent NAD(+) synthetase	NADSYN1	Homo sapiens	79.284	14	14	83426800	86201900	96436100	92800100	76465200	76157000	73025500	82832600	90127500	110907000	99348600	108045000	89452200	88701600	92182900	102148000
1597	1	Q6JQN1	Q6JQN1	Acyl-CoA dehydrogenase family member 10	ACAD10	Homo sapiens	118.837	14	14	20956300	20196200	18020100	18768500	27039500	23897900	23059700	23611500	32583700	34000900	36534100	34401000	40651800	38768600	39302400	41268400
1598	1	Q6P9B9	Q6P9B9	Integrator complex subunit 5	INTS5	Homo sapiens	107.995	14	14	17477800	17626200	17650400	17404100	21154000	20811900	19868400	19796200	19398800	17648700	17693000	17948600	18637700	20026600	19724400	19682900
1599	1	Q6ZW31	Q6ZW31	Rho GTPase-activating protein SYDE1	SYDE1	Homo sapiens	79.792	14	14	14010200	11919600	13079300	12414200	10906400	9611410	10318100	10325300	14244400	13633500	14832100	13401600	9584540	13222100	11814100	12258600
1600	1	Q6ZWJ1	Q6ZWJ1	Syntaxin-binding protein 4	STXBP4	Homo sapiens	61.662	14	14	10943900	10956900	12857400	11483100	6287710	6631410	6558540	5862500	10442300	11319300	11436900	11943300	7950420	8739820	8827180	8998160
1601	1	Q7Z417	Q7Z417	FMR1-interacting protein NUFIP2	NUFIP2	Homo sapiens	76.122	14	14	42214500	40680800	43551900	42713200	33776700	34671300	32608800	33272000	39939500	38975000	40342400	41448600	36083800	36462100	37920400	35701800
1602	1	Q7Z4H7	Q7Z4H7	HAUS augmin-like complex subunit 6	HAUS6	Homo sapiens	108.623	14	14	343360000	334203000	370835000	360975000	272547000	266040000	240458000	284421000	334283000	369276000	353017000	377195000	315053000	332584000	348373000	350482000
1603	1	Q7Z4Q2	Q7Z4Q2	HEAT repeat-containing protein 3	HEATR3	Homo sapiens	74.583	14	14	76233700	72931900	80411900	84102000	81424400	84701900	83508700	87898300	79374100	91436300	85809700	99299500	85758000	87342700	93242200	89826600
1604	1	Q7Z5J4	Q7Z5J4	Retinoic acid-induced protein 1	RAI1	Homo sapiens	203.354	14	14	2623630	2805080	2538240	2476070	2826190	2633630	2596780	2594660	2876970	2847240	2721810	2581510	2674380	2711300	2594410	2311410
1605	1	Q86US8	Q86US8	Telomerase-binding protein EST1A	SMG6	Homo sapiens	160.463	14	14	13500100	13707800	14736900	14144900	12108800	12763200	10322200	11001200	14736100	15060900	14703400	15168400	14590800	14920400	14671300	15934000
1606	1	Q86W56	Q86W56	Poly(ADP-ribose) glycohydrolase	PARG	Homo sapiens	111.114	14	14	18247000	18618000	20254000	18980300	15312300	15511900	14578600	16454300	18944300	21139900	20365900	20617500	19276400	18518600	17340300	20439800
1607	1	Q86XA9	Q86XA9	HEAT repeat-containing protein 5A	HEATR5A	Homo sapiens	222.006	14	14	11591800	13797600	14585700	13998000	14122900	13592400	12154300	15896900	13536400	17555100	14417200	13506800	13909100	14284900	13818600	15309600
1608	1	Q86YR5	Q86YR5	G-protein-signaling modulator 1	GPSM1	Homo sapiens	74.511	14	14	4827250	5260330	5763700	5759910	5466260	5129410	5006390	5801850	5315400	6222950	5897180	6559230	5827500	5640410	6252300	6471670
1609	1	Q86YS7	Q86YS7	C2 domain-containing protein 5	C2CD5	Homo sapiens	110.448	14	14	42629900	42468600	44186900	47349900	44803100	45629500	43647300	43335500	44604500	46567600	45505200	49136800	50645200	50522900	49761900	50127300
1610	1	Q8IWA4	Q8IWA4	Mitofusin-1	MFN1	Homo sapiens	84.161	14	14	43559500	44788300	44414500	41821100	44304100	44297200	40430700	41495800	42425600	42289000	42860300	42077900	42896200	42291000	43206900	40981900
1611	1	Q8IWT6	Q8IWT6	Volume-regulated anion channel subunit LRRC8A	LRRC8A	Homo sapiens	94.2	14	14	27290500	26004600	26510500	26945700	29095700	31780900	29087400	27271100	32764800	31649700	31500900	30164000	32622900	32343500	31715900	32560100
1612	1	Q8IY81	Q8IY81	pre-rRNA 2'-O-ribose RNA methyltransferase FTSJ3	FTSJ3	Homo sapiens	96.557	14	14	99246900	105844000	116559000	107464000	104190000	127066000	99207500	107771000	74796900	100014000	100542000	96087400	96352900	79522700	72545900	77254000
1613	1	Q8IYA6	Q8IYA6	Cytoskeleton-associated protein 2-like	CKAP2L	Homo sapiens	83.59	14	14	5478880	5459600	5858030	5708030	6550750	5921870	5813880	6175640	5659470	5893990	6071140	5930950	6720450	6152720	6413560	7100490
1614	1	Q8IYQ7	Q8IYQ7	Threonine synthase-like 1	THNSL1	Homo sapiens	83.071	14	14	35389500	32368100	35968300	35035000	38818400	40398100	36480100	36003900	41080200	41950100	39862300	38376600	39778500	39793200	39096700	38195700
1615	1	Q8N3X1	Q8N3X1	Formin-binding protein 4	FNBP4	Homo sapiens	110.267	14	14	15814300	15916700	16147900	14904400	16251700	15523300	15399100	15288200	16025700	16155000	16414000	16655600	17005900	16818600	16530600	16908600
1616	1	Q8N4C8	Q8N4C8	Misshapen-like kinase 1	MINK1	Homo sapiens	149.824	19	14	139880000	134920000	143704000	148360000	157739000	156141000	155049000	156283000	146108000	154396000	155114000	147515000	147280000	142277000	154919000	146079000
1617	1	Q8N7H5	Q8N7H5	RNA polymerase II-associated factor 1 homolog	PAF1	Homo sapiens	59.975	14	14	493213000	494760000	503904000	478945000	496731000	511972000	497807000	506002000	499680000	505505000	498018000	508996000	500198000	500332000	491490000	500889000
1618	1	Q8NBS9	Q8NBS9	Thioredoxin domain-containing protein 5	TXNDC5	Homo sapiens	47.628	14	14	1018170000	978150000	975437000	958567000	1050530000	1095480000	1044900000	1059630000	1088600000	1083000000	1079570000	1056860000	1098240000	1093200000	1102140000	1077160000
1619	1	Q8NDV7	Q8NDV7	Trinucleotide repeat-containing gene 6A protein	TNRC6A	Homo sapiens	210.301	15	14	18698200	18976000	19267600	19660800	16376300	16374400	14949100	16263400	18040600	19522300	19522700	19656100	19211600	17056500	18534700	19875400
1620	1	Q8NEB9	Q8NEB9	Phosphatidylinositol 3-kinase catalytic subunit type 3	PIK3C3	Homo sapiens	101.552	14	14	13286600	13372200	14556500	13598400	11740200	12241500	12206300	13077700	14224100	14647600	14791200	14951700	14150000	14329800	14209400	14809900
1621	1	Q8NHQ9	Q8NHQ9	ATP-dependent RNA helicase DDX55	DDX55	Homo sapiens	68.548	14	14	53689800	54127300	56087800	53993100	51116600	50171500	49114000	47654500	48892200	50580100	50014200	47883700	48288400	46973300	49159100	49526800
1622	1	Q8TAF3	Q8TAF3	WD repeat-containing protein 48	WDR48	Homo sapiens	76.211	14	14	78163700	75449700	82737100	76605900	77870200	80905500	71408000	77826000	74831200	77150800	76859000	77984200	80531600	80597300	81662000	82709100
1623	1	Q8TAT6	Q8TAT6	Nuclear protein localization protein 4 homolog	NPLOC4	Homo sapiens	68.121	14	14	160705000	149669000	163572000	147475000	138153000	140494000	134636000	138216000	156923000	165159000	159201000	154980000	145380000	153361000	156841000	158739000
1624	1	Q8TB22	Q8TB22	Spermatogenesis-associated protein 20	SPATA20	Homo sapiens	87.9	14	14	16591600	14226400	16001300	14067900	18480900	19874800	18305800	19593900	15694600	15650000	17028000	16607800	16013100	17232200	16110900	16707700
1625	1	Q8TCY9	Q8TCY9	Up-regulator of cell proliferation	URGCP	Homo sapiens	104.987	14	14	47256300	49431300	52844100	52755500	41723700	37740000	37593000	39578500	45020800	54609500	47531400	52673400	41008700	41441800	43951300	43223100
1626	1	Q8TED0	Q8TED0	U3 small nucleolar RNA-associated protein 15 homolog	UTP15	Homo sapiens	58.415	14	14	90855200	91367100	90207600	90792100	91842400	94806300	89855000	90085100	90105400	87329100	84851500	85047700	84016000	86241400	82940000	85561400
1627	1	Q8TEQ8	Q8TEQ8	GPI ethanolamine phosphate transferase 3	PIGO	Homo sapiens	118.701	14	14	26425500	26858800	24048100	24990300	27137500	28626300	26405600	26873200	26415100	22553300	23343100	24388100	24328100	27128800	24570900	24664300
1628	1	Q8TF46	Q8TF46	DIS3-like exonuclease 1	DIS3L	Homo sapiens	120.788	14	14	35189100	34363200	38252100	36386300	26275900	26795000	23659600	26760900	30069400	32806600	33189200	33348700	29562100	29375400	33143000	32769000
1629	1	Q8WU76	Q8WU76	Sec1 family domain-containing protein 2	SCFD2	Homo sapiens	75.127	14	14	19858200	18396000	18889800	18757700	22815700	23316800	22604000	22315200	18884300	17647900	17590700	16511400	18984300	19205100	18422400	18549600
1630	1	Q8WUX9	Q8WUX9	Charged multivesicular body protein 7	CHMP7	Homo sapiens	50.912	14	14	31936700	30909100	38821100	35634400	25772600	27372100	27087200	28859100	33723700	38498600	33374800	39091500	28553000	29486900	29528400	31140200
1631	1	Q8WVM8	Q8WVM8	Sec1 family domain-containing protein 1	SCFD1	Homo sapiens	72.381	14	14	69461900	69407900	69828200	68586800	80516100	79906900	74855200	77969800	66391400	68021900	67585600	65710000	71277800	70727900	68338800	68126200
1632	1	Q8WWK9	Q8WWK9	Cytoskeleton-associated protein 2	CKAP2	Homo sapiens	76.989	14	14	19479000	19361200	21595900	20188200	18907000	20464700	19778200	18918500	19908300	21708800	22519300	22020400	21527800	20697400	22534000	23583700
1633	1	Q8WX92	Q8WX92	Negative elongation factor B	NELFB	Homo sapiens	65.699	14	14	75046600	71904100	74366400	74395000	88190800	83132100	85859200	88629700	76068100	73669400	74919000	77533700	76836800	78345900	77558400	81682500
1634	1	Q8WXA3	Q8WXA3	RUN and FYVE domain-containing protein 2	RUFY2	Homo sapiens	70.011	14	14	108922000	113293000	116013000	114891000	109739000	114373000	102541000	118090000	109907000	119448000	112585000	115236000	110947000	106201000	117325000	113054000
1635	1	Q8WZA1	Q8WZA1	Protein O-linked-mannose beta-1,2-N-acetylglucosaminyltransferase 1	POMGNT1	Homo sapiens	75.253	14	14	10088600	9963990	9693780	9429630	10648700	9904470	10160400	9958020	9987900	9842390	9949840	9672690	9377390	10115700	10453300	10093400
1636	1	Q92541	Q92541	RNA polymerase-associated protein RTF1 homolog	RTF1	Homo sapiens	80.315	14	14	108851000	107010000	122328000	117711000	108282000	112737000	108021000	116325000	119022000	130919000	122446000	134686000	128466000	125407000	129522000	137833000
1637	1	Q92636	Q92636	Protein FAN	NSMAF	Homo sapiens	104.373	14	14	42980200	40504100	48038800	45421600	35176600	36460200	33631400	32247100	37616800	49786800	45196000	48932400	39493600	38662300	41050900	46378900
1638	1	Q92766	Q92766	Ras-responsive element-binding protein 1	RREB1	Homo sapiens	181.424	14	14	10011600	10043100	10768900	10260600	9495560	10685600	9282910	9394910	11442900	10906400	10398500	9416980	10093300	11389700	10510000	10237200
1639	1	Q92990	Q92990	Glomulin	GLMN	Homo sapiens	68.208	14	14	30908600	30502500	33785200	33045200	25920300	25671600	23621700	24978500	30794600	38109900	31876600	35766200	28699800	26351100	28786300	29547300
1640	1	Q92995	Q92995	Ubiquitin carboxyl-terminal hydrolase 13	USP13	Homo sapiens	97.329	14	14	27141100	28968300	32800500	31926300	25612300	24706300	24584000	24817900	26850900	31875800	30959900	32139600	28389300	28454000	30249700	33673100
1641	1	Q969F9	Q969F9	BLOC-2 complex member HPS3	HPS3	Homo sapiens	113.738	14	14	13679800	14025800	14925700	13579600	13447100	13625200	12973600	13114200	14123500	15216000	14583400	16559300	14478000	15367300	15412600	16250400
1642	1	Q969N2	Q969N2	GPI transamidase component PIG-T	PIGT	Homo sapiens	65.699	14	14	130382000	128071000	131241000	129204000	147393000	152180000	141145000	136307000	122451000	120990000	124506000	116562000	136058000	137639000	135319000	129062000
1643	1	Q969V3	Q969V3	BOS complex subunit NCLN	NCLN	Homo sapiens	62.974	14	14	207702000	210007000	209903000	207553000	227652000	236626000	219085000	217894000	217284000	200174000	204462000	195863000	210806000	210739000	208995000	213987000
1644	1	Q96AV8	Q96AV8	Transcription factor E2F7	E2F7	Homo sapiens	99.89	14	14	12422600	14223500	13696800	13985600	14008100	15073100	13826000	9639190	16464700	13525700	16049800	13972400	12955000	17371300	14087600	18170400
1645	1	Q96EY7	Q96EY7	Small ribosomal subunit protein mS39	PTCD3	Homo sapiens	78.551	14	14	796855000	771295000	760095000	769683000	820666000	871320000	786913000	814689000	764739000	749888000	780056000	731921000	783083000	772418000	746505000	744439000
1646	1	Q96GD4	Q96GD4	Aurora kinase B	AURKB	Homo sapiens	39.311	14	14	405980000	409242000	410238000	393001000	404032000	387972000	363684000	370540000	414144000	434443000	430219000	432019000	403136000	395848000	409586000	394965000
1647	1	Q96I24	Q96I24	Far upstream element-binding protein 3	FUBP3	Homo sapiens	61.639	14	14	147009000	155130000	159591000	158878000	173843000	176406000	165967000	175455000	151629000	166366000	158132000	155152000	165729000	164120000	162925000	159027000
[truncated: 6,621 more rows]
